# Supplementary material for: The relationship between PLOD1 expression level and glioma prognosis investigated using public databases
Source: PeerJ. 2021 May 14;9:e11422. doi: 10.7717/peerj.11422 (PMC8127981; doi:10.7717/peerj.11422)
Supplement: Supplemental Information 1 [file peerj-09-11422-s001.txt]

normal tissue id	PLOD1		giloma patient id	PLOD1
N489	14.68		CGGA_1002	18.51
N491	14.83		CGGA_1003	8.92
N494	20.37		CGGA_1010	5.53
N499	14.58		CGGA_1012	78.83
N505	18.86		CGGA_1014	28.23
N508	25.01		CGGA_1017	12.99
N509	14.65		CGGA_1018	10.68
N512	16.58		CGGA_103	15.9
N530	25.54		CGGA_1030	16.59
N548	12.73		CGGA_1032	14.57
N557	22.77		CGGA_1033	15.06
N562	14.77		CGGA_1036	91.48
N573	21.84		CGGA_1037	27.63
N577	14.23		CGGA_1041	17.88
N588	35.52		CGGA_1048	24.42
N593	17.59		CGGA_1051	11.92
N597	28.01		CGGA_1055	23.73
N609	24.77		CGGA_1057	31.27
N775	21.97		CGGA_1058	26.41
N877	13.81		CGGA_106	33.21
			CGGA_1063	8.56
			CGGA_1065	18.02
			CGGA_1066	29.38
			CGGA_1069	66.62
			CGGA_107	96.92
			CGGA_1075	63.08
			CGGA_108	49.91
			CGGA_1082	49.48
			CGGA_1086	30.63
			CGGA_1087	9.38
			CGGA_1097	30.06
			CGGA_1100	2.7
			CGGA_1101	18.26
			CGGA_1103	31.15
			CGGA_1106	138.18
			CGGA_1108	47.13
			CGGA_1111	37.4
			CGGA_112	28.69
			CGGA_1120	6.55
			CGGA_1121	31.97
			CGGA_1126	39.55
			CGGA_1127	27.1
			CGGA_1130	52.05
			CGGA_1131	24.01
			CGGA_1132	13.42
			CGGA_1134	138.06
			CGGA_1135	71.71
			CGGA_1137	6.71
			CGGA_1138	29.75
			CGGA_1141	20.07
			CGGA_1142	83.74
			CGGA_1144	10.35
			CGGA_1147	17.64
			CGGA_1148	53.92
			CGGA_1152	69.52
			CGGA_1154	29.73
			CGGA_1155	30.1
			CGGA_1156	23.19
			CGGA_1157	22.55
			CGGA_1158	15.43
			CGGA_1159	15.75
			CGGA_1161	19.91
			CGGA_1162	45.97
			CGGA_1164	19.92
			CGGA_1169	25.57
			CGGA_1172	26.09
			CGGA_1178	22.05
			CGGA_1181	37.13
			CGGA_1183	42.42
			CGGA_1184	20.03
			CGGA_1185	42.18
			CGGA_1191	13.16
			CGGA_1192	23.64
			CGGA_1195	50.82
			CGGA_1198	2.37
			CGGA_120	66.45
			CGGA_1204	12.06
			CGGA_1205	9.65
			CGGA_1207	17.72
			CGGA_1208	98.48
			CGGA_1211	10.82
			CGGA_1212	21.81
			CGGA_1223	56.05
			CGGA_1226	18.58
			CGGA_1228	17.1
			CGGA_1232	29.19
			CGGA_1235	22.79
			CGGA_1236	13.5
			CGGA_1238	33.31
			CGGA_1239	19.02
			CGGA_1248	16.77
			CGGA_1255	73.87
			CGGA_1256	115.22
			CGGA_1257	13.02
			CGGA_1260	70.47
			CGGA_1262	32.39
			CGGA_1264	17.05
			CGGA_1269	11.24
			CGGA_1273	16.48
			CGGA_1282	37.81
			CGGA_1286	18.88
			CGGA_1291	35.9
			CGGA_1295	38.27
			CGGA_1300	27.3
			CGGA_1303	7.66
			CGGA_1305	27.07
			CGGA_1309	25.35
			CGGA_1311	16.21
			CGGA_1317	4.99
			CGGA_1318	21.83
			CGGA_1319	35.39
			CGGA_1321	30.74
			CGGA_1325	14.19
			CGGA_1326	62.67
			CGGA_1334	23.86
			CGGA_1335	13.44
			CGGA_1337	23.68
			CGGA_1339	15.85
			CGGA_1345	35.29
			CGGA_135	72.54
			CGGA_1350	5.74
			CGGA_1353	50.99
			CGGA_1354	74.07
			CGGA_1356	15.49
			CGGA_1359	33.99
			CGGA_1361	19.28
			CGGA_1362	19.55
			CGGA_1365	13.59
			CGGA_1368	5.2
			CGGA_1369	28.41
			CGGA_1371	74.34
			CGGA_1377	24.85
			CGGA_1378	7.46
			CGGA_1380	32.9
			CGGA_1382	34.7
			CGGA_1383	16.39
			CGGA_1386	22.67
			CGGA_1387	79.43
			CGGA_1389	16.25
			CGGA_139	15.4
			CGGA_1390	14.8
			CGGA_1391	66.04
			CGGA_1392	89.09
			CGGA_1398	33.4
			CGGA_1400	33.3
			CGGA_1401	25.77
			CGGA_1402	80.37
			CGGA_1403	67.87
			CGGA_1404	14.91
			CGGA_1407	65.61
			CGGA_1410	30.27
			CGGA_1413	12.04
			CGGA_1415	58.91
			CGGA_1416	17.58
			CGGA_1417	10.31
			CGGA_1418	24.31
			CGGA_1419	43.46
			CGGA_1420	17.41
			CGGA_1421	22.63
			CGGA_1422	7.84
			CGGA_1424	4.84
			CGGA_1425	33.11
			CGGA_1426	41.22
			CGGA_1427	26.66
			CGGA_1429	25.88
			CGGA_1430	48.19
			CGGA_1431	21.62
			CGGA_1433	75.44
			CGGA_1434	46.52
			CGGA_1435	31.8
			CGGA_1437	13.29
			CGGA_1440	13.17
			CGGA_1441	90.19
			CGGA_1443	61.06
			CGGA_1444	52.44
			CGGA_1445	16.19
			CGGA_1446	2.96
			CGGA_1447	3.06
			CGGA_1451	81.4
			CGGA_1452	84.9
			CGGA_1454	12.76
			CGGA_1455	2.74
			CGGA_1457	104.2
			CGGA_1458	13.86
			CGGA_1459	140.21
			CGGA_1461	68.92
			CGGA_1462	100.49
			CGGA_1463	12.65
			CGGA_1467	7.51
			CGGA_1469	4.41
			CGGA_1471	33.13
			CGGA_1472	39.13
			CGGA_1473	36.77
			CGGA_1474	4.74
			CGGA_1476	31.97
			CGGA_1477	39.95
			CGGA_1478	39.7
			CGGA_1480	62.8
			CGGA_1481	6.43
			CGGA_1482	30.18
			CGGA_1486	21.9
			CGGA_1487	53.72
			CGGA_1488	19.26
			CGGA_1491	90.23
			CGGA_1492	85.01
			CGGA_1494	5.47
			CGGA_1496	19.9
			CGGA_1497	18.94
			CGGA_1498	12.83
			CGGA_1500	34.63
			CGGA_1501	66.58
			CGGA_1502	37.06
			CGGA_1503	20.15
			CGGA_1504	32.23
			CGGA_1505	88.06
			CGGA_1507	54.37
			CGGA_1508	30.28
			CGGA_1510	75.78
			CGGA_1513	13.67
			CGGA_1514	12.81
			CGGA_1516	16.11
			CGGA_1517	15.96
			CGGA_1518	56.44
			CGGA_1520	22.71
			CGGA_1521	44.01
			CGGA_1523	17.56
			CGGA_1524	17.42
			CGGA_1525	48.09
			CGGA_1526	17.43
			CGGA_1527	26.48
			CGGA_1528	19.81
			CGGA_1529	33
			CGGA_1530	50.71
			CGGA_1531	22.68
			CGGA_1533	37.42
			CGGA_1534	30.7
			CGGA_1535	47.24
			CGGA_1536	22.45
			CGGA_1537	78.95
			CGGA_1538	60.96
			CGGA_1539	29.23
			CGGA_1541	29.82
			CGGA_1542	5.47
			CGGA_1543	69.11
			CGGA_1544	33.14
			CGGA_1546	106.96
			CGGA_1548	58.9
			CGGA_1551	202.5
			CGGA_1552	14.93
			CGGA_1553	16.99
			CGGA_1554	37.76
			CGGA_1557	14.18
			CGGA_1558	62.21
			CGGA_1559	27.57
			CGGA_1560	34.32
			CGGA_1562	13.22
			CGGA_1563	41.12
			CGGA_1564	32.73
			CGGA_1565	30.83
			CGGA_1566	23.96
			CGGA_1567	22.95
			CGGA_1568	29.2
			CGGA_1569	16.69
			CGGA_157	34.03
			CGGA_1571	19.87
			CGGA_1572	32.35
			CGGA_1575	68.94
			CGGA_1579	17.02
			CGGA_1580	25.37
			CGGA_1583	17.54
			CGGA_1586	83.31
			CGGA_1587	46
			CGGA_1588	78.63
			CGGA_1589	15.78
			CGGA_1591	22.11
			CGGA_1592	27.52
			CGGA_1594	59.75
			CGGA_1595	35.14
			CGGA_1596	52.99
			CGGA_1597	47.41
			CGGA_1598	19.16
			CGGA_1601	82.89
			CGGA_1603	93.86
			CGGA_1604	175.5
			CGGA_1605	17.31
			CGGA_1606	28.13
			CGGA_1607	55.79
			CGGA_1608	22
			CGGA_1610	80.04
			CGGA_1611	32.54
			CGGA_1612	73.42
			CGGA_1613	72.33
			CGGA_1614	29.04
			CGGA_1615	81.08
			CGGA_1617	18.69
			CGGA_1618	21.62
			CGGA_1619	24
			CGGA_1620	13.59
			CGGA_1621	32.03
			CGGA_1623	35.3
			CGGA_1624	64.72
			CGGA_1626	49.85
			CGGA_1627	23.86
			CGGA_1630	22.2
			CGGA_1631	48.32
			CGGA_1634	89.89
			CGGA_1635	2.69
			CGGA_1640	33.05
			CGGA_1641	52.82
			CGGA_1642	40.93
			CGGA_1643	46.03
			CGGA_1644	61.17
			CGGA_1645	23.35
			CGGA_1647	36.72
			CGGA_1648	35.68
			CGGA_1649	34.39
			CGGA_165	39.23
			CGGA_1650	19.09
			CGGA_1651	15.19
			CGGA_1653	30.58
			CGGA_1654	94.7
			CGGA_1655	25.67
			CGGA_1656	37.41
			CGGA_1657	39.81
			CGGA_1658	42.75
			CGGA_1659	45.89
			CGGA_1660	31.56
			CGGA_1661	45.88
			CGGA_1662	15.11
			CGGA_1663	38.93
			CGGA_1664	20.91
			CGGA_1666	12.29
			CGGA_1667	12.21
			CGGA_1669	37.79
			CGGA_1670	49.39
			CGGA_1671	37.17
			CGGA_1672	36.97
			CGGA_1673	16.83
			CGGA_1675	45.47
			CGGA_1677	54.85
			CGGA_1678	25.92
			CGGA_1679	30.72
			CGGA_1680	26.53
			CGGA_1681	25.87
			CGGA_1682	45.92
			CGGA_1684	42.62
			CGGA_1685	31.16
			CGGA_1686	24.33
			CGGA_1687	99.36
			CGGA_1688	49.13
			CGGA_1689	33.72
			CGGA_1690	75.01
			CGGA_1693	19.33
			CGGA_1694	34.11
			CGGA_1695	22.64
			CGGA_1696	5.33
			CGGA_1697	23.63
			CGGA_1698	71.64
			CGGA_1699	2.41
			CGGA_1700	22.5
			CGGA_1701	17.25
			CGGA_1702	68.79
			CGGA_1703	30.74
			CGGA_1704	45.9
			CGGA_1706	105.42
			CGGA_1708	58.73
			CGGA_1709	94.95
			CGGA_1713	68.67
			CGGA_1714	22.8
			CGGA_1715	30.58
			CGGA_1716	43.66
			CGGA_1718	28
			CGGA_1720	21.04
			CGGA_1721	25.66
			CGGA_1722	23.43
			CGGA_1723	15.64
			CGGA_1725	28.73
			CGGA_1727	30.64
			CGGA_1728	25.83
			CGGA_1729	31.44
			CGGA_1731	24.15
			CGGA_1735	16.49
			CGGA_1736	66.73
			CGGA_1737	18.4
			CGGA_1738	37.81
			CGGA_1739	35.89
			CGGA_1740	25.46
			CGGA_1743	18.55
			CGGA_1744	102.84
			CGGA_1745	2.05
			CGGA_1747	45.13
			CGGA_1749	55.11
			CGGA_1750	24.15
			CGGA_1758	78.37
			CGGA_1760	41.83
			CGGA_1764	58.28
			CGGA_1767	11.53
			CGGA_1769	16.24
			CGGA_1770	61.32
			CGGA_1771	15.96
			CGGA_1773	183.66
			CGGA_1776	22.55
			CGGA_1780	17.39
			CGGA_1785	57.14
			CGGA_1786	14.81
			CGGA_1791	7.46
			CGGA_1807	30.02
			CGGA_1809	28.83
			CGGA_1811	34.34
			CGGA_1812	37.56
			CGGA_1814	103.87
			CGGA_1815	65.23
			CGGA_1817	35.79
			CGGA_1819	22.7
			CGGA_1820	63.57
			CGGA_1826	30.61
			CGGA_1829	16.67
			CGGA_1833	58.41
			CGGA_1840	23.58
			CGGA_1850	23.32
			CGGA_1854	34.29
			CGGA_1857	45.95
			CGGA_1862	56.38
			CGGA_1863	14.67
			CGGA_1865	66.15
			CGGA_1866	74.13
			CGGA_1870	10.84
			CGGA_1875	75.76
			CGGA_1877	16.18
			CGGA_1880	13.28
			CGGA_1882	25.4
			CGGA_1886	39.52
			CGGA_1899	27.61
			CGGA_1901	78.88
			CGGA_1902	24.27
			CGGA_1903	48.52
			CGGA_1906	25.69
			CGGA_1908	46.16
			CGGA_1911	54.26
			CGGA_1912	106.33
			CGGA_1916	65.34
			CGGA_1939	68.53
			CGGA_194	14.08
			CGGA_1946	80.1
			CGGA_1953	94.18
			CGGA_1955	18.84
			CGGA_1972	78.24
			CGGA_1976	352.78
			CGGA_1985	45.31
			CGGA_1994	20.99
			CGGA_2002	33.04
			CGGA_2003	21.74
			CGGA_2006	52.6
			CGGA_2008	51.45
			CGGA_2013	27.96
			CGGA_2024	17.48
			CGGA_2038	88.63
			CGGA_2039	18.38
			CGGA_2046	57.66
			CGGA_2047	61.01
			CGGA_2053	17.69
			CGGA_2056	164.03
			CGGA_2062	82.12
			CGGA_2075	69.61
			CGGA_2078	68.15
			CGGA_2079	23.77
			CGGA_2081	25.13
			CGGA_2082	52.65
			CGGA_2088	90.42
			CGGA_2106	53.42
			CGGA_2115	24.27
			CGGA_2121	97.1
			CGGA_2129	28.21
			CGGA_265	32.53
			CGGA_279	34.61
			CGGA_28	18.13
			CGGA_288	35.87
			CGGA_290	16.37
			CGGA_320	14.62
			CGGA_336	15.43
			CGGA_358	26.66
			CGGA_362	32.2
			CGGA_369	17.16
			CGGA_406	29.53
			CGGA_42	19.51
			CGGA_420	19.68
			CGGA_457	47.6
			CGGA_474	22.42
			CGGA_482	14.5
			CGGA_487	87.19
			CGGA_492	52.5
			CGGA_503	22.16
			CGGA_507	20.68
			CGGA_509	61.57
			CGGA_521	26.04
			CGGA_530	36.1
			CGGA_554	18.14
			CGGA_568	28.37
			CGGA_583	3.63
			CGGA_619	23.86
			CGGA_621	42.21
			CGGA_625	18.23
			CGGA_634	18.32
			CGGA_652	30.08
			CGGA_663	12.43
			CGGA_703	70.72
			CGGA_705	47.4
			CGGA_707	19.25
			CGGA_720	26.51
			CGGA_721	20.63
			CGGA_724	14.87
			CGGA_730	21.07
			CGGA_763	20.11
			CGGA_777	63.64
			CGGA_780	20.05
			CGGA_799	12.16
			CGGA_809	31.85
			CGGA_810	63.18
			CGGA_825	28.81
			CGGA_831	70.05
			CGGA_846	19.74
			CGGA_852	34.26
			CGGA_861	30.45
			CGGA_862	15.2
			CGGA_863	17.36
			CGGA_867	42.18
			CGGA_869	651.5
			CGGA_881	39.55
			CGGA_882	19.19
			CGGA_883	26.01
			CGGA_887	21.39
			CGGA_888	27.77
			CGGA_889	14.31
			CGGA_890	40.2
			CGGA_901	31.16
			CGGA_903	14.78
			CGGA_D19	35.84
			CGGA_D28	20.9
			CGGA_D49	24.04
			CGGA_D50	48.48
			CGGA_D53	53.74
			CGGA_J50	30.63
			CGGA_J73	19.93
			CGGA_P100	69.52
			CGGA_P102	85.96
			CGGA_P103	12.55
			CGGA_P104	6.73
			CGGA_P106	48.87
			CGGA_P107	22.29
			CGGA_P108	20.31
			CGGA_P109	48.46
			CGGA_P11	51.71
			CGGA_P110	48.98
			CGGA_P111	15.52
			CGGA_P112	15.92
			CGGA_P113	13.8
			CGGA_P114	12.07
			CGGA_P115	5.09
			CGGA_P116	8.96
			CGGA_P121	15.9
			CGGA_P122	17.81
			CGGA_P128	13.64
			CGGA_P13	11.06
			CGGA_P131	16.64
			CGGA_P132	18.07
			CGGA_P136	7.86
			CGGA_P137	20.6
			CGGA_P142	19.98
			CGGA_P143	143.14
			CGGA_P144	24.17
			CGGA_P145	17.86
			CGGA_P146	26.58
			CGGA_P147	29.67
			CGGA_P15	34.07
			CGGA_P150	22.72
			CGGA_P151	21.76
			CGGA_P153	3.93
			CGGA_P154	3.46
			CGGA_P155	23.62
			CGGA_P156	11.59
			CGGA_P157	29.94
			CGGA_P158	3.39
			CGGA_P159	36.43
			CGGA_P16	40.34
			CGGA_P160	81.27
			CGGA_P163	19.41
			CGGA_P164	7.9
			CGGA_P165	4.08
			CGGA_P17	17.72
			CGGA_P172	6.87
			CGGA_P173	21.36
			CGGA_P174	16.05
			CGGA_P175	8.01
			CGGA_P176	16.12
			CGGA_P177	21.19
			CGGA_P178	3.04
			CGGA_P179	26.19
			CGGA_P18	32.18
			CGGA_P180	34.79
			CGGA_P181	26.82
			CGGA_P182	120.85
			CGGA_P183	14.33
			CGGA_P185	32.99
			CGGA_P19	20.57
			CGGA_P199	103.43
			CGGA_P20	18.46
			CGGA_P205	9.13
			CGGA_P21	29.84
			CGGA_P22	34.26
			CGGA_P23	5.93
			CGGA_P25	21.62
			CGGA_P265	4.34
			CGGA_P266	5.68
			CGGA_P269	51.35
			CGGA_P27	18.86
			CGGA_P270	17.81
			CGGA_P271	5.23
			CGGA_P279	11.91
			CGGA_P28	60.4
			CGGA_P280	15.31
			CGGA_P283	51.48
			CGGA_P286	11.49
			CGGA_P29	8.24
			CGGA_P295	37.53
			CGGA_P298	18.25
			CGGA_P3	2.24
			CGGA_P30	104.59
			CGGA_P306	16.88
			CGGA_P308	20.03
			CGGA_P31	21.66
			CGGA_P310	64.98
			CGGA_P311	44.94
			CGGA_P314	23.09
			CGGA_P315	18.34
			CGGA_P316	42.65
			CGGA_P319	50.94
			CGGA_P326	21.98
			CGGA_P328	47.56
			CGGA_P335	29.15
			CGGA_P337	68.02
			CGGA_P338	46.27
			CGGA_P346	69.66
			CGGA_P356	32.37
			CGGA_P358	20.76
			CGGA_P364	111.51
			CGGA_P385	17.2
			CGGA_P388	31
			CGGA_P392	22.47
			CGGA_P399	15.12
			CGGA_P401	139.05
			CGGA_P411	99.23
			CGGA_P415	47.79
			CGGA_P416	20.61
			CGGA_P421	167.79
			CGGA_P422	33.34
			CGGA_P437	40.1
			CGGA_P438	61.1
			CGGA_P439	44.42
			CGGA_P446	22.67
			CGGA_P461	32.82
			CGGA_P468	28.87
			CGGA_P483	35.69
			CGGA_P492	21.78
			CGGA_P499	45.1
			CGGA_P5	50.71
			CGGA_P500	16.09
			CGGA_P501	34.54
			CGGA_P505	22.06
			CGGA_P508	30.51
			CGGA_P510	71.14
			CGGA_P512	77.74
			CGGA_P520	16.46
			CGGA_P568	55.67
			CGGA_P585	119.07
			CGGA_P594	86.85
			CGGA_P596	37.59
			CGGA_P604	79.62
			CGGA_P609	36.89
			CGGA_P610	8.44
			CGGA_P615	19.11
			CGGA_P619	44.53
			CGGA_P623	46.05
			CGGA_P625	118.12
			CGGA_P633	69.06
			CGGA_P7	130.25
			CGGA_P83	17.29
			CGGA_P84	28
			CGGA_P86	17.04
			CGGA_P87	31.82
			CGGA_P89	130.11
			CGGA_P93	18.1
			CGGA_P98	15.91
			CGGA_P99	38.49
			CGGA_1001	61.72
			CGGA_1006	101.18
			CGGA_1007	145.54
			CGGA_1011	47.96
			CGGA_1015	320.52
			CGGA_1019	81.05
			CGGA_1022	45.35
			CGGA_1023	30.69
			CGGA_1024	47.5
			CGGA_1026	88.95
			CGGA_1034	38.27
			CGGA_1035	100.66
			CGGA_1039	63.39
			CGGA_1045	108.43
			CGGA_1049	110.89
			CGGA_1052	13.74
			CGGA_1072	51.61
			CGGA_1077	96.08
			CGGA_1078	29.49
			CGGA_1079	35.65
			CGGA_1081	49.74
			CGGA_1083	93.53
			CGGA_1091	122.95
			CGGA_1109	49.56
			CGGA_1124	68.56
			CGGA_1139	32.26
			CGGA_1140	16.79
			CGGA_1145	77.26
			CGGA_1171	54.8
			CGGA_1177	156.89
			CGGA_1180	65.61
			CGGA_1188	41.91
			CGGA_1214	92.01
			CGGA_1216	26.57
			CGGA_1218	36.17
			CGGA_1224	78.77
			CGGA_1234	100.72
			CGGA_1237	36.36
			CGGA_1240	102.69
			CGGA_1251	27.31
			CGGA_1258	63.1
			CGGA_1263	23.82
			CGGA_1270	38.23
			CGGA_1271	70.54
			CGGA_1272	67.9
			CGGA_1280	22.72
			CGGA_1281	13.35
			CGGA_1283	22.18
			CGGA_1284	92.42
			CGGA_1285	52.36
			CGGA_1292	15.5
			CGGA_1299	67.37
			CGGA_1301	30.35
			CGGA_1313	88.43
			CGGA_1320	32.57
			CGGA_1332	47.23
			CGGA_1338	100.09
			CGGA_1340	22.79
			CGGA_1342	109.75
			CGGA_1343	143.55
			CGGA_1346	83.64
			CGGA_1370	73.47
			CGGA_1393	56.47
			CGGA_1408	31.02
			CGGA_1411	50.29
			CGGA_235	14.33
			CGGA_269	36.5
			CGGA_272	79.08
			CGGA_274	94.8
			CGGA_276	21.74
			CGGA_309	29.54
			CGGA_318	146.72
			CGGA_323	14.99
			CGGA_330	31.88
			CGGA_413	80.64
			CGGA_426	136.9
			CGGA_448	77.43
			CGGA_483	97.76
			CGGA_488	42.38
			CGGA_493	24.46
			CGGA_494	21.48
			CGGA_495	134.62
			CGGA_499	63.32
			CGGA_525	110.53
			CGGA_541	15.38
			CGGA_564	23.95
			CGGA_565	24.62
			CGGA_578	41.73
			CGGA_599	29.66
			CGGA_604	97.4
			CGGA_616	145.27
			CGGA_624	92.08
			CGGA_630	15.06
			CGGA_633	18.37
			CGGA_638	15.31
			CGGA_643	21.14
			CGGA_658	49.29
			CGGA_659	12.2
			CGGA_661	94.47
			CGGA_669	15.61
			CGGA_676	53.44
			CGGA_678	94.91
			CGGA_679	87.49
			CGGA_680	13.36
			CGGA_681	46.53
			CGGA_700	19.84
			CGGA_727	25.99
			CGGA_731	107.14
			CGGA_732	77.15
			CGGA_766	13.5
			CGGA_773	23.13
			CGGA_782	60.81
			CGGA_789	61.31
			CGGA_791	30.16
			CGGA_796	32.73
			CGGA_802	81.22
			CGGA_804	26.25
			CGGA_807	15.22
			CGGA_808	25.44
			CGGA_837	93.55
			CGGA_842	108.25
			CGGA_848	86.72
			CGGA_850	94.74
			CGGA_859	174.42
			CGGA_871	11.02
			CGGA_876	167.54
			CGGA_878	70.23
			CGGA_902	58.99
			CGGA_D02	69.52
			CGGA_D03	95.17
			CGGA_D06	19.98
			CGGA_D09	84.21
			CGGA_D11	119.97
			CGGA_D16	113.81
			CGGA_D18	20.56
			CGGA_D26	109.49
			CGGA_D32	162.7
			CGGA_D35	139.94
			CGGA_D36	185.51
			CGGA_D37	76.31
			CGGA_D44	40.62
			CGGA_D51	52.21
			CGGA_D57	75.33
			CGGA_D58	20.74
			CGGA_342	38.99
			CGGA_719	60.54
			CGGA_J030	11.36
			CGGA_J130	13.74
			CGGA_1005	22.03
			CGGA_1013	32.73
			CGGA_1020	31.97
			CGGA_1027	54.24
			CGGA_1031	24.36
			CGGA_1046	40.09
			CGGA_1050	16.94
			CGGA_1060	47.62
			CGGA_1061	31.12
			CGGA_1068	63.07
			CGGA_1094	33.4
			CGGA_1105	75.94
			CGGA_1113	61.86
			CGGA_1129	36.13
			CGGA_1136	59.35
			CGGA_1146	34.08
			CGGA_1160	141.26
			CGGA_1170	40.66
			CGGA_1175	45.99
			CGGA_1189	16.98
			CGGA_1190	30.76
			CGGA_1215	62.19
			CGGA_1219	27.42
			CGGA_1227	33.1
			CGGA_1231	33.92
			CGGA_1287	34.76
			CGGA_1307	61.61
			CGGA_1314	40.14
			CGGA_1322	28.24
			CGGA_1324	36.35
			CGGA_1329	78.48
			CGGA_1330	36.87
			CGGA_1374	132.25
			CGGA_1375	39.85
			CGGA_1381	56.88
			CGGA_1384	45.27
			CGGA_1388	37.29
			CGGA_1394	57.36
			CGGA_1406	36.76
			CGGA_1409	29.78
			CGGA_1412	24.32
			CGGA_171	12.17
			CGGA_236	44.21
			CGGA_241	16.05
			CGGA_245	73.15
			CGGA_251	15.66
			CGGA_252	34.07
			CGGA_254	17.48
			CGGA_256	31.4
			CGGA_261	29.51
			CGGA_267	27.01
			CGGA_273	30.59
			CGGA_283	14.86
			CGGA_300	23.18
			CGGA_314	16.1
			CGGA_333	15.1
			CGGA_337	16.95
			CGGA_374	48.01
			CGGA_400	27.38
			CGGA_431	23.06
			CGGA_446	19.07
			CGGA_458	22.8
			CGGA_479	18.07
			CGGA_485	12.36
			CGGA_490	14.44
			CGGA_491	29.52
			CGGA_501	14.74
			CGGA_502	26.32
			CGGA_510	16.79
			CGGA_538	14.9
			CGGA_543	16.16
			CGGA_545	35.21
			CGGA_551	13.36
			CGGA_560	12.82
			CGGA_580	27.43
			CGGA_591	39.65
			CGGA_598	14.05
			CGGA_601	15.43
			CGGA_603	48.64
			CGGA_605	102.88
			CGGA_607	20.17
			CGGA_632	40.43
			CGGA_635	23.71
			CGGA_641	18.06
			CGGA_642	23.69
			CGGA_655	15.94
			CGGA_662	14.24
			CGGA_666	17.49
			CGGA_671	12.96
			CGGA_675	16.08
			CGGA_685	24.41
			CGGA_689	15.69
			CGGA_694	33.24
			CGGA_698	26.12
			CGGA_704	21.44
			CGGA_710	31.83
			CGGA_715	14.63
			CGGA_725	18.52
			CGGA_747	71.45
			CGGA_752	15.72
			CGGA_757	29.47
			CGGA_760	15.81
			CGGA_761	71.17
			CGGA_762	15.34
			CGGA_785	15.92
			CGGA_812	18.34
			CGGA_815	30.29
			CGGA_818	28.25
			CGGA_822	31.48
			CGGA_834	65.71
			CGGA_835	13.54
			CGGA_838	12.98
			CGGA_843	18.45
			CGGA_856	20.32
			CGGA_858	15.69
			CGGA_864	22.49
			CGGA_884	22.1
			CGGA_892	15.19
			CGGA_893	20.12
			CGGA_898	26.49
			CGGA_899	46.04
			CGGA_904	42.61
			CGGA_905	27.36
			CGGA_908	35.56
			CGGA_909	15.02
			CGGA_D04	29.71
			CGGA_D07	12.13
			CGGA_D14	21.82
			CGGA_D15	6.37
			CGGA_D20	20.09
			CGGA_D21	59.49
			CGGA_D24	28.51
			CGGA_D27	12.41
			CGGA_D29	20.25
			CGGA_D33	93.6
			CGGA_D34	61.23
			CGGA_D38	48.2
			CGGA_D39	98.3
			CGGA_D40	16.59
			CGGA_D45	15.8
			CGGA_D46	42.5
			CGGA_D47	44.78
			CGGA_D48	26.39
			CGGA_D52	15.07
			CGGA_D56	65.44
			CGGA_D59	30.87
			CGGA_277	15.84
			CGGA_518	25.2
			CGGA_J023	36.24
			CGGA_J024	30.75
			CGGA_J042	58.1
			CGGA_J100	37.41
			CGGA_1004	37.72
			CGGA_1008	97.91
			CGGA_1053	66.04
			CGGA_1059	38.51
			CGGA_1070	84.07
			CGGA_1071	168.01
			CGGA_1073	221.71
			CGGA_1074	77.15
			CGGA_1095	89.53
			CGGA_1099	45.07
			CGGA_1114	78.3
			CGGA_1116	31.4
			CGGA_1118	34.77
			CGGA_1119	34.05
			CGGA_1197	47.1
			CGGA_1246	11.57
			CGGA_1275	52.47
			CGGA_1450	19.91
			CGGA_1460	56.14
			CGGA_1475	50.38
			CGGA_243	16.68
			CGGA_247	51.02
			CGGA_738	27.49
			CGGA_759	33.44
			CGGA_D30	26.29
