# Supplementary material for: The relationship between PLOD1 expression level and glioma prognosis investigated using public databases
Source: PeerJ. 2021 May 14;9:e11422. doi: 10.7717/peerj.11422 (PMC8127981; doi:10.7717/peerj.11422)
Supplement: Supplemental Information 2 [file peerj-09-11422-s002.txt]

normal tissue id	PLOD1		glioma id	PLOD1
GSM97800	382.5		GSM97793	744.7
GSM97803	457.8		GSM97794	936.2
GSM97804	461.2		GSM97795	416
GSM97805	594.2		GSM97796	1534.5
GSM97807	666.1		GSM97797	1038.2
GSM97809	641.7		GSM97798	1004.3
GSM97811	533		GSM97799	562.1
GSM97812	453.3		GSM97801	1040.8
GSM97816	858.7		GSM97802	570.4
GSM97817	484.8		GSM97806	776.7
GSM97820	506.2		GSM97808	1064.7
GSM97825	458.8		GSM97810	686.7
GSM97827	454.2		GSM97813	757.4
GSM97828	868.2		GSM97814	1255.7
GSM97833	451.7		GSM97815	651.1
GSM97834	417.2		GSM97818	1362.3
GSM97840	556.7		GSM97819	589.2
GSM97846	487.9		GSM97821	688.6
GSM97848	422.3		GSM97822	1113.1
GSM97849	521.3		GSM97823	569.8
GSM97850	526.1		GSM97824	486.9
GSM97853	493.6		GSM97829	873.6
GSM97855	674.2		GSM97830	1066
			GSM97831	465.4
			GSM97832	595.6
			GSM97835	414.9
			GSM97837	1113.8
			GSM97838	550.6
			GSM97839	1615.6
			GSM97841	493.1
			GSM97842	531.6
			GSM97843	719.9
			GSM97844	683.3
			GSM97845	1321.5
			GSM97847	1152.9
			GSM97851	1467.9
			GSM97852	2173.5
			GSM97854	704.7
			GSM97856	1787.6
			GSM97857	502.2
			GSM97859	1402.9
			GSM97860	801.3
			GSM97861	802.4
			GSM97862	528.7
			GSM97863	3614
			GSM97864	487.9
			GSM97865	1081.1
			GSM97866	499.2
			GSM97867	885.6
			GSM97868	738.4
			GSM97869	948.8
			GSM97870	1190.3
			GSM97871	1918
			GSM97872	965
			GSM97873	625.6
			GSM97874	680.1
			GSM97875	411.6
			GSM97876	565.9
			GSM97877	928
			GSM97878	1131.3
			GSM97880	802.9
			GSM97881	430.4
			GSM97882	1258.2
			GSM97883	587.1
			GSM97884	505.8
			GSM97885	1418.9
			GSM97886	1047.4
			GSM97887	1153.3
			GSM97888	1361
			GSM97889	2049.1
			GSM97890	447.8
			GSM97891	858.4
			GSM97892	507.3
			GSM97893	1059.1
			GSM97894	965.7
			GSM97895	778.7
			GSM97896	1213.4
			GSM97897	1163.8
			GSM97898	1585.2
			GSM97899	1328.9
			GSM97900	842.4
			GSM97901	468.4
			GSM97902	867.4
			GSM97903	1072.2
			GSM97904	1028.3
			GSM97905	833.3
			GSM97906	1144.1
			GSM97907	519.3
			GSM97908	1873.3
			GSM97909	655.3
			GSM97910	715.6
			GSM97911	429
			GSM97912	680.1
			GSM97913	888
			GSM97914	755.3
			GSM97915	1132.8
			GSM97916	975.3
			GSM97917	1566.1
			GSM97918	814.7
			GSM97919	1484.1
			GSM97920	849.7
			GSM97921	732.3
			GSM97922	1231.5
			GSM97923	691.7
			GSM97924	642.2
			GSM97925	1115
			GSM97926	690.1
			GSM97927	684.9
			GSM97928	715.8
			GSM97929	497.4
			GSM97930	1733.3
			GSM97931	631.6
			GSM97932	2252.4
			GSM97933	674.1
			GSM97934	635.9
			GSM97935	861.3
			GSM97936	1490.6
			GSM97937	910.7
			GSM97938	738.7
			GSM97939	631.9
			GSM97940	1241
			GSM97941	560.6
			GSM97942	640.2
			GSM97943	940.2
			GSM97944	691.1
			GSM97945	1011.7
			GSM97946	597.9
			GSM97947	1032.1
			GSM97948	1001.6
			GSM97949	435
			GSM97950	974
			GSM97951	530.3
			GSM97952	1674.5
			GSM97953	905.9
			GSM97954	1322.6
			GSM97955	1553
			GSM97956	537.2
			GSM97957	710.6
			GSM97958	695.3
			GSM97959	790.2
			GSM97960	439.6
			GSM97961	1422.6
			GSM97962	636.5
			GSM97963	1709.2
			GSM97964	552.5
			GSM97965	2177
			GSM97966	1086.7
			GSM97967	536.5
			GSM97968	714.9
			GSM97969	950.6
			GSM97970	404.9
			GSM97971	1223.4
			GSM97972	753
