# Supplementary material for: The relationship between PLOD1 expression level and glioma prognosis investigated using public databases
Source: PeerJ. 2021 May 14;9:e11422. doi: 10.7717/peerj.11422 (PMC8127981; doi:10.7717/peerj.11422)
Supplement: Supplemental Information 3 [file peerj-09-11422-s003.txt]

id	futime	fustat	PLOD1	PRS_type	Grade	Gender	Age	OS	Censor	Radio_status	Chemo_status	IDH_mutation_status	1p19q_codeletion_status	MGMTp_methylation_status
CGGA_1404	5.55890411	0	4.137050782	1	3	0	1	2741	0	1	1	1	1	1
CGGA_1071	7.879452055	0	7.232003391	1	2	1	1	3252	1	0	1	0	0	0
CGGA_1011	0.298630137	1	5.36199387	1	4	0	1	109	1	1	0	0	0	0
CGGA_1156	6.78630137	0	4.727136213	1	2	0	0	3194	0	1	1	1	0	1
CGGA_1536	2.301369863	1	4.683380517	1	2	1	1	840	1	0	0	1	0	1
CGGA_605	10.04931507	0	6.497372683	2	3	1	1	4300	0	0	1	1	0	1
CGGA_1031	6.731506849	1	4.369100615	1	2	0	0	2457	1	0	1	1	0	0
CGGA_1129	0.460273973	1	4.944541662	3	4	1	0	168	1	1	0	1	0	1
CGGA_752	9.550684932	0	3.740356467	1	2	1	0	3680	0	1	0	1	1	1
CGGA_1516	5.002739726	0	4.239459086	1	2	1	1	2530	0	1	1	1	1	1
CGGA_1419	0.682191781	1	5.584327485	2	4	1	1	249	1	1	1	0	0	0
CGGA_1906	2.134246575	0	4.865646639	2	3	1	1	1054	1	0	1	1	0	1
CGGA_P283	1.819178082	0	5.817890914	2	4	1	0	1331	0	1	1	0	0	1
CGGA_1496	0.904109589	1	4.52124972	2	4	0	1	330	1	1	1	1	1	1
CGGA_274	1.671232877	0	6.375155423	1	4	0	1	610	0	1	1	0	0	0
CGGA_834	9.282191781	0	5.828911631	1	2	1	0	4013	0	1	0	0	0	1
CGGA_1604	2.02739726	1	7.526059218	2	4	1	1	740	1	1	1	1	0	1
CGGA_878	2.364383562	1	5.927863105	1	4	1	1	863	1	0	1	0	0	0
CGGA_1737	3.419178082	0	4.416361532	1	3	1	0	1952	0	1	1	1	1	1
CGGA_541	10.24931507	0	3.709347682	1	2	0	0	4376	0	1	0	0	0	0
CGGA_842	0.64109589	1	6.57344737	1	4	0	1	204	1	1	1	0	0	0
CGGA_598	10.0739726	1	3.581531679	1	3	0	1	3677	1	1	1	1	1	1
CGGA_543	10.23561644	0	3.77956244	1	2	1	1	4371	0	1	0	1	1	1
CGGA_1679	3.950684932	0	5.10880964	1	3	0	1	2146	0	1	1	1	1	1
CGGA_1619	2.098630137	1	4.773522237	1	3	1	1	766	1	1	1	1	0	1
CGGA_1356	2.597260274	1	4.187478472	2	3	1	1	948	1	1	1	1	0	1
CGGA_1072	2.98630137	1	5.470519673	1	4	1	0	1090	1	1	1	0	0	0
CGGA_1041	7.843835616	0	4.378096875	1	4	1	1	3593	0	1	1	0	0	0
CGGA_1012	8.536986301	0	6.408646361	2	2	1	1	3679	1	1	1	1	0	0
CGGA_1760	1.257534247	1	5.531724149	2	2	1	1	459	1	0	1	0	0	0
CGGA_564	1.860273973	1	4.344499335	1	3	1	1	679	1	1	1	0	0	1
CGGA_1223	1.868493151	1	5.935482166	1	3	1	1	682	1	1	1	0	0	0
CGGA_1329	0.893150685	1	6.093274257	2	3	0	1	326	1	1	1	1	0	1
CGGA_1053	1.01369863	1	5.836359629	1	4	0	1	370	1	1	1	0	0	0
CGGA_1546	0.610958904	1	6.833772003	1	4	1	1	223	1	0	1	0	0	0
CGGA_680	7.638356164	1	3.510695959	1	4	1	1	2373	1	1	1	0	0	0
CGGA_831	1.495890411	1	6.24455207	1	4	0	1	546	1	1	1	0	0	0
CGGA_837	1.183561644	1	6.355331851	1	4	1	1	432	1	1	1	0	0	1
CGGA_336	6.983561644	1	4.182344759	2	3	0	1	2549	1	1	1	1	1	0
CGGA_273	7.219178082	1	4.700654657	1	2	0	0	2635	1	1	0	1	0	0
CGGA_1300	3.912328767	1	4.948137529	1	3	1	0	1793	1	1	1	1	0	1
CGGA_1649	2.868493151	0	5.26299815	1	2	1	0	2225	0	1	1	1	1	0
CGGA_1255	0.361643836	1	6.318306392	2	4	1	1	118	1	1	1	0	0	1
CGGA_1387	0.246575342	1	6.419191877	2	4	1	0	90	1	0	0	0	0	1
CGGA_1569	3.852054795	0	4.286408336	1	3	0	0	1406	0	0	0	0	1	1
CGGA_1292	6.632876712	0	3.720364848	1	3	1	0	2901	0	1	1	0	0	1
CGGA_503	10.34794521	0	4.665855268	1	2	1	1	4410	0	1	1	1	0	0
CGGA_1393	0.753424658	1	5.603880662	3	4	1	0	275	1	1	1	0	0	1
CGGA_1591	3.104109589	1	4.662811508	2	3	1	1	1133	1	1	0	1	0	1
CGGA_1335	5.334246575	0	4.000517576	1	2	0	1	2839	0	0	0	1	1	0
CGGA_D36	0.093150685	1	7.380714594	2	4	1	1	34	1	0	0	0	0	1
CGGA_1631	0.605479452	1	5.730429087	2	4	0	1	221	1	1	0	0	0	1
CGGA_D19	0.81369863	1	5.319550211	2	2	0	1	297	1	0	0	1	1	1
CGGA_802	1.865753425	1	6.144430737	1	4	1	1	681	1	1	1	0	0	0
CGGA_501	10.40547945	0	3.649191472	1	2	1	0	4427	0	1	0	1	1	1
CGGA_507	0.898630137	1	4.57285299	2	3	0	1	302	1	0	1	1	0	1
CGGA_1299	1.506849315	1	5.866010224	1	4	1	1	550	1	1	1	0	0	0
CGGA_283	9.506849315	1	3.660654908	1	2	0	1	3470	1	1	1	1	1	1
CGGA_1611	3.17260274	1	5.187383238	2	4	0	0	1158	1	1	1	1	0	0
CGGA_1145	0.654794521	1	6.069926498	2	3	1	0	239	1	1	1	0	0	1
CGGA_1562	4.715068493	0	3.978895633	1	3	1	1	2032	1	1	1	1	1	1
CGGA_1642	4.279452055	0	5.501814757	1	2	1	1	2266	0	1	0	1	0	1
CGGA_1671	4.010958904	0	5.369498163	1	3	0	0	2168	0	1	1	1	0	0
CGGA_1738	1.284931507	1	5.392916269	1	3	1	1	469	1	1	1	0	0	1
CGGA_1216	0.854794521	1	4.495214089	1	4	1	1	312	1	1	1	0	0	1
CGGA_1019	0.580821918	1	6.141306749	2	4	1	1	212	1	0	1	0	0	1
CGGA_D52	8.375342466	0	3.680508778	1	3	1	1	3529	0	1	1	1	1	0
CGGA_1284	0.265753425	1	6.337184481	1	3	1	1	97	1	0	1	0	0	0
CGGA_652	1.304109589	1	5.080103482	2	3	1	1	476	1	0	1	1	0	1
CGGA_1431	5.410958904	0	4.632629287	1	3	1	1	2048	1	0	0	1	0	1
CGGA_705	4.128767123	1	5.703910102	1	3	1	0	1507	1	1	0	1	0	0
CGGA_1039	1.991780822	1	5.775486059	1	4	1	0	727	1	0	1	0	0	1
CGGA_1236	0.523287671	1	4.00635731	1	4	0	1	191	1	0	0	0	0	1
CGGA_1188	0.701369863	1	5.162913154	3	4	0	0	256	1	1	1	1	0	0
CGGA_1718	2.287671233	0	4.982549117	1	3	0	0	1996	0	1	1	1	0	1
CGGA_1121	7.01369863	0	5.163243184	2	3	0	0	3278	0	1	1	1	0	1
CGGA_D45	2.345205479	0	3.747560991	2	3	1	0	856	0	1	1	1	0	1
CGGA_1322	0.693150685	1	4.583977783	1	3	1	0	253	1	1	1	1	0	1
CGGA_1004	2.463013699	1	5.007830003	1	2	0	1	899	1	1	0	0	0	1
CGGA_1471	5.257534247	0	5.211942004	1	2	1	1	2623	0	1	1	1	0	1
CGGA_426	4.273972603	1	6.924958676	1	3	1	1	1560	1	1	1	0	0	0
CGGA_1411	0.901369863	1	5.432166588	2	3	0	0	329	1	1	1	0	0	1
CGGA_1066	1.980821918	1	5.048021296	1	2	0	0	723	1	1	0	1	0	0
CGGA_1592	4.350684932	1	4.959043474	2	3	1	0	1588	1	1	1	1	1	1
CGGA_1269	6.065753425	0	3.767727864	1	3	0	0	2923	0	0	1	1	1	1
CGGA_616	2.608219178	1	7.013897506	1	3	1	1	952	1	1	1	0	0	1
CGGA_1135	3.210958904	1	6.277077948	1	4	1	1	1244	1	1	1	0	0	0
CGGA_D16	0.715068493	1	6.64837089	1	3	0	1	261	1	1	0	0	0	1
CGGA_1817	1.093150685	1	5.317637475	1	4	0	1	399	1	1	1	0	0	1
CGGA_1425	1.753424658	1	5.211116478	1	4	0	0	640	1	1	1	0	1	1
CGGA_1175	1.208219178	1	5.30000684	3	4	0	0	441	1	0	1	1	0	1
CGGA_1612	1.967123288	1	6.309816097	1	4	1	1	718	1	1	1	0	0	0
CGGA_1345	5.789041096	0	5.298365868	1	2	1	1	2825	0	1	1	1	1	1
CGGA_1785	0.901369863	1	5.962136287	2	4	1	0	329	1	1	1	1	0	1
CGGA_1641	0.797260274	1	5.85339957	2	4	0	1	291	1	1	1	0	0	1
CGGA_780	2.528767123	1	4.531321375	2	3	0	1	923	1	0	1	0	0	0
CGGA_1703	3.742465753	0	5.109697347	1	2	0	0	1592	0	1	1	1	0	0
CGGA_1049	2.216438356	1	6.609486624	1	4	1	1	809	1	1	1	0	0	0
CGGA_1246	6.824657534	0	3.309751501	1	3	1	1	2972	0	1	1	1	1	1
CGGA_1854	2.55890411	0	5.259013012	1	3	1	0	1626	0	0	1	1	0	1
CGGA_1523	4.942465753	0	4.35402198	1	2	1	1	2508	0	1	1	1	0	1
CGGA_1321	1.923287671	1	5.109697347	1	3	1	1	702	1	1	1	1	0	1
CGGA_1388	1.328767123	1	4.990974396	2	3	1	0	485	1	1	1	1	0	1
CGGA_1441	3.671232877	1	6.596021121	1	4	1	1	1882	1	1	1	0	0	1
CGGA_1412	0.810958904	1	4.366718065	3	4	0	1	296	1	1	1	1	1	1
CGGA_406	0.246575342	1	5.054957841	2	3	0	0	90	1	0	0	1	0	0
CGGA_1662	4.090410959	0	4.154644353	1	2	0	1	1493	0	1	0	1	1	1
CGGA_1313	1.038356164	1	6.271302687	1	4	1	1	379	1	1	1	0	0	0
CGGA_1571	1.128767123	0	4.519226717	1	4	0	1	412	0	1	1	1	0	1
CGGA_1901	1.479452055	1	6.409528177	1	4	1	1	540	1	1	1	0	0	1
CGGA_1204	6.405479452	0	3.859051915	1	2	1	1	3056	0	0	1	1	1	1
CGGA_655	9.863013699	0	3.760086749	1	2	1	0	4231	0	1	0	1	1	0
CGGA_1036	3.194520548	1	6.615804402	1	4	1	0	806	1	1	1	0	0	1
CGGA_725	9.747945205	0	3.974054366	1	2	1	1	4147	0	1	0	1	1	0
CGGA_1108	2.383561644	1	5.696031625	1	3	0	0	684	1	1	1	0	0	0
CGGA_D11	2.265753425	1	6.727255291	1	3	0	1	827	1	1	1	0	0	1
CGGA_D34	0.402739726	1	5.723985479	3	4	1	1	147	1	0	1	1	0	1
CGGA_509	1.706849315	1	6.065554079	1	4	1	0	623	1	1	0	0	0	0
CGGA_678	1.057534247	1	6.376887497	2	3	1	1	386	1	0	1	0	0	0
CGGA_634	7.21369863	1	4.410541907	1	3	0	0	2633	1	1	0	1	0	0
CGGA_642	9.912328767	0	4.328688162	1	2	1	0	4249	0	1	0	1	0	0
CGGA_1219	5.808219178	1	4.541045198	1	4	0	1	2120	1	1	1	1	0	1
CGGA_1099	0.334246575	1	5.270162809	3	4	1	0	122	1	0	1	0	0	0
CGGA_1462	0.515068493	1	6.746735426	1	4	1	1	174	1	1	1	0	0	1
CGGA_521	1.408219178	1	4.88399499	1	3	1	0	514	1	1	0	0	0	0
CGGA_822	6.128767123	1	4.742590151	3	4	1	1	2237	1	0	1	1	0	1
CGGA_1840	2.64109589	0	4.749661005	1	4	0	1	1179	0	1	1	0	0	1
CGGA_1491	1.4	1	6.59663875	1	4	1	0	246	1	1	1	1	0	0
CGGA_662	0.778082192	1	3.600467257	1	2	0	1	284	1	0	0	1	1	0
CGGA_1113	3.465753425	1	5.73918886	1	3	1	0	1265	1	0	1	1	1	1
CGGA_1343	0.257534247	1	6.996043825	2	4	1	0	94	1	1	1	0	0	1
CGGA_D33	0.479452055	1	6.356129813	2	3	1	0	116	1	0	0	1	0	1
CGGA_633	4.964383562	1	3.962411121	1	2	0	1	1812	1	1	1	0	0	0
CGGA_1902	2.164383562	0	4.788650837	1	2	1	0	1479	0	0	0	1	0	1
CGGA_1541	0.221917808	1	5.068272387	2	4	0	1	67	1	1	1	0	0	1
CGGA_1572	0.438356164	1	5.179382441	2	4	0	1	160	1	1	1	0	0	0
CGGA_D37	2.643835616	1	6.051492408	1	4	1	1	965	1	1	1	0	0	0
CGGA_1655	3.312328767	0	4.864590907	1	2	1	1	1209	0	1	0	1	0	0
CGGA_1553	1.479452055	1	4.310091861	2	3	1	0	540	1	1	1	1	0	0
CGGA_1152	6.805479452	0	6.234007076	1	2	1	0	3201	0	0	1	0	0	0
CGGA_1461	0.619178082	1	6.221973276	1	4	0	1	226	1	1	1	0	0	0
CGGA_1623	4.391780822	0	5.298753896	1	3	0	0	2307	0	1	0	0	0	1
CGGA_1870	2.367123288	0	3.72093462	1	4	1	1	1556	0	1	1	1	1	0
CGGA_1492	0.734246575	1	6.513658628	2	4	0	1	268	1	0	0	0	0	0
CGGA_P314	1.567123288	0	4.721302124	2	3	0	0	1238	0	1	1	1	1	1
CGGA_762	9.517808219	0	3.70565735	1	2	0	0	4105	0	1	0	1	1	0
CGGA_1091	3.057534247	1	6.763986227	1	4	0	1	1116	1	1	1	0	0	1
CGGA_551	10.21369863	0	3.510695959	1	2	1	1	4363	0	1	0	1	1	0
CGGA_852	0.463013699	1	5.257815268	1	3	1	1	169	1	1	0	0	0	0
CGGA_1770	0.816438356	1	6.059915722	2	4	0	1	267	1	0	1	1	0	0
CGGA_1180	7.2	0	5.826647386	1	4	0	1	1226	0	1	1	0	0	0
CGGA_1596	0.561643836	1	5.857841073	1	4	1	1	205	1	1	1	0	0	1
CGGA_1579	4.142465753	0	4.312438454	1	2	1	0	2398	0	0	0	0	0	1
CGGA_1476	0.819178082	1	5.163243184	1	4	0	1	299	1	0	0	0	0	1
CGGA_314	7.035616438	1	3.774275761	2	3	1	0	2568	1	1	1	1	1	0
CGGA_1231	6.243835616	1	4.851919889	2	3	0	0	2279	1	1	1	0	0	0
CGGA_1126	2.147945205	1	5.454683323	1	3	1	1	784	1	1	1	1	0	1
CGGA_625	5.747945205	1	4.403965956	2	3	0	0	2465	1	0	0	1	1	0
CGGA_1539	4.816438356	0	5.041050417	1	4	1	1	2462	0	1	1	1	0	1
CGGA_446	10.57534247	0	4.015993907	1	2	0	0	4508	0	1	0	1	1	0
CGGA_333	4.884931507	0	3.683323846	1	2	1	0	1783	0	1	0	1	0	0
CGGA_1211	6.367123288	0	3.718553644	1	2	1	1	3042	0	0	0	1	1	0
CGGA_1159	6.750684932	0	4.209510825	1	2	1	1	3181	0	0	1	1	0	0
CGGA_276	1.449315068	0	4.204510092	1	2	1	1	529	0	0	0	1	0	1
CGGA_1271	1.432876712	1	5.934417671	2	4	1	0	523	1	1	1	0	0	1
CGGA_1504	5.079452055	0	5.174305786	1	3	0	1	2558	0	1	1	1	0	1
CGGA_1566	4.701369863	0	4.771267077	1	3	0	1	2420	0	1	1	1	1	1
CGGA_1055	4.41369863	1	4.758229357	1	3	1	1	1611	1	1	1	1	0	0
CGGA_1740	0.994520548	1	4.85345767	1	4	0	1	363	1	0	0	0	0	1
CGGA_490	10.42191781	0	3.62014609	1	3	0	0	3804	0	1	1	1	1	1
CGGA_1380	0.797260274	1	5.202419115	1	4	1	1	291	1	1	1	0	0	1
CGGA_457	0.205479452	1	5.709717727	2	3	1	0	75	1	0	0	1	0	1
CGGA_1061	1.457534247	1	4.725767555	2	3	0	1	532	1	0	1	1	0	0
CGGA_1307	6.547945205	0	5.733174087	1	3	0	0	965	0	1	1	1	0	0
CGGA_279	3.6	1	5.271725963	2	3	0	1	1314	1	0	1	1	0	1
CGGA_1669	0.380821918	1	5.392190317	1	3	0	1	139	1	0	0	0	0	1
CGGA_1232	5.663013699	1	5.039185674	1	3	1	0	2067	1	1	1	1	0	1
CGGA_1326	0.882191781	1	6.090098138	1	4	1	1	322	1	1	0	1	0	0
CGGA_731	1.378082192	1	6.558033711	1	4	1	1	503	1	1	0	0	0	0
CGGA_1023	1.865753425	1	4.705425031	1	4	0	1	681	1	1	1	0	0	0
CGGA_1212	6.279452055	1	4.644409499	1	3	1	0	2292	1	1	1	1	0	1
CGGA_1359	0.939726027	1	5.246989486	2	3	1	0	343	1	1	1	0	0	1
CGGA_1272	0.339726027	1	5.877665457	3	4	1	0	124	1	1	0	1	0	1
CGGA_1370	6.328767123	0	5.995002219	2	4	1	1	325	0	1	1	0	0	0
CGGA_458	1.147945205	1	4.273275994	2	2	1	1	419	1	1	1	1	0	1
CGGA_1140	2.523287671	1	3.833982492	2	3	0	1	921	1	0	1	0	0	1
CGGA_252	0.452054795	0	4.858389445	1	2	0	0	165	0	1	0	1	0	0
CGGA_1330	6.482191781	0	4.974327039	1	2	1	1	2846	0	1	1	1	0	1
CGGA_1564	0.520547945	1	5.19533884	1	4	1	1	190	1	1	1	0	0	0
CGGA_1644	0.473972603	1	6.05652184	1	4	1	1	173	1	1	1	0	0	1
CGGA_236	1.934246575	0	5.241721197	1	2	1	1	706	0	1	1	1	1	1
CGGA_499	0.334246575	1	5.773844319	1	4	1	1	122	1	1	0	0	0	1
CGGA_1946	0.389041096	1	6.430875131	2	4	0	1	142	1	1	1	0	0	0
CGGA_1282	3.057534247	1	5.392916269	1	4	0	0	1116	1	1	1	0	0	0
CGGA_738	9.591780822	0	4.544758226	1	2	1	1	4132	0	1	1	1	0	0
CGGA_1324	2.323287671	1	4.953458335	3	4	1	1	848	1	1	1	1	1	1
CGGA_1444	1.304109589	1	5.843420563	1	4	0	1	378	1	1	1	0	0	1
CGGA_1002	0.835616438	1	4.424324451	1	3	0	1	305	1	1	1	0	0	1
CGGA_265	10.84657534	0	5.186963275	2	2	1	1	3959	0	1	1	1	0	1
CGGA_1340	3.038356164	1	4.272641682	1	3	1	0	1109	1	1	1	0	0	0
CGGA_1170	0.947945205	1	5.118291686	3	4	1	0	346	1	1	1	1	0	1
CGGA_1457	0.854794521	1	6.797299352	1	4	1	1	312	1	1	1	0	0	1
CGGA_1634	1.002739726	1	6.591380255	1	4	0	0	366	1	0	0	0	0	1
CGGA_1420	0.997260274	1	4.34259362	1	4	1	1	364	1	1	1	0	0	1
CGGA_1527	4.695890411	1	4.906727425	1	3	1	1	1714	1	1	1	1	0	1
CGGA_1614	2.956164384	1	5.032170814	2	3	1	1	1079	1	1	1	1	0	1
CGGA_810	1.509589041	1	6.101334131	2	3	1	0	551	1	1	1	0	0	0
CGGA_1686	0.964383562	0	4.791990792	1	3	1	0	745	1	0	1	0	0	0
CGGA_1197	2.580821918	1	5.335246069	3	4	1	1	942	1	1	1	1	1	1
CGGA_1281	6.654794521	0	3.509644517	1	3	1	1	2909	0	1	1	0	1	1
CGGA_1833	1.353424658	1	5.992568791	1	4	0	1	494	1	1	1	0	0	1
CGGA_1409	6.161643836	0	4.661448684	1	4	0	0	2727	0	0	1	1	0	0
CGGA_599	1.145205479	1	4.655552797	1	3	0	1	418	1	1	0	0	0	0
CGGA_1620	3.909589041	0	4.015071757	1	3	1	1	2312	0	1	1	1	1	1
CGGA_1434	0.221917808	1	5.678068146	2	3	1	1	67	1	1	1	0	0	0
CGGA_777	0.4	1	6.111392234	2	4	1	1	146	1	0	0	0	0	0
CGGA_1124	1.326027397	1	5.892054816	1	4	1	1	484	1	1	1	0	0	0
CGGA_560	10.19726027	0	3.452843146	1	3	1	1	4354	0	1	0	1	0	1
CGGA_374	1.350684932	1	5.36353449	3	4	1	0	493	1	1	1	1	0	1
CGGA_1058	2.726027397	1	4.903135355	2	2	1	0	995	1	1	1	1	0	0
CGGA_1001	9.008219178	0	5.73582354	1	4	1	0	3817	0	0	1	0	0	0
CGGA_1589	0.936986301	1	4.212030981	2	2	1	1	342	1	1	1	0	0	1
CGGA_1402	5.561643836	0	6.435556045	1	4	1	0	2742	0	1	1	0	0	1
CGGA_P392	1.197260274	0	4.684581154	2	2	1	0	1099	0	1	1	1	1	1
CGGA_638	6.536986301	0	3.702883667	1	2	1	1	2386	0	1	0	1	1	0
CGGA_D38	1.887671233	1	5.369374545	2	4	0	0	689	1	1	0	1	1	1
CGGA_139	1.901369863	1	4.179770868	1	4	1	1	694	1	1	1	1	0	0
CGGA_1773	0.284931507	1	7.589710056	2	4	0	1	104	1	1	1	0	0	0
CGGA_1826	0.120547945	1	5.103917224	1	4	0	1	44	1	0	0	0	0	1
CGGA_1183	1.117808219	1	5.55099227	1	3	0	0	408	1	1	1	0	0	0
CGGA_1713	0.909589041	1	6.216928687	1	4	1	1	332	1	1	1	0	0	1
CGGA_1105	1.668493151	1	6.044251452	3	4	1	0	609	1	1	1	1	0	1
CGGA_1264	6.073972603	0	4.314781145	1	3	0	0	2929	0	0	1	1	1	1
CGGA_400	3.619178082	1	4.53891936	2	3	0	0	1321	1	1	0	1	0	1
CGGA_1398	1.517808219	1	5.223039499	2	3	1	1	554	1	1	1	1	0	1
CGGA_1401	4.602739726	1	4.869861673	1	3	1	0	1680	1	1	1	1	0	1
CGGA_1074	0.235616438	1	6.067803514	1	4	1	1	86	1	1	1	0	0	1
CGGA_1014	0.720547945	1	4.993674706	1	2	1	1	263	1	0	1	0	0	0
CGGA_671	9.819178082	0	3.468056256	1	2	0	0	4215	0	1	0	1	1	0
CGGA_1708	3.073972603	1	6.000134212	1	4	0	1	1122	1	1	1	0	0	1
CGGA_1458	0.347945205	1	4.040896162	2	3	0	1	127	1	1	1	1	1	1
CGGA_1034	2.063013699	1	5.029118721	1	3	1	0	753	1	1	1	0	0	0
CGGA_2002	1.435616438	0	5.208223321	2	2	1	1	572	1	1	1	1	0	0
CGGA_1743	3.375342466	0	4.427208931	1	3	0	1	1361	1	1	1	1	0	0
CGGA_1528	4.912328767	0	4.515171972	1	2	0	0	2497	0	1	1	1	1	1
CGGA_1305	5.449315068	0	4.936644834	1	3	1	1	2702	1	1	1	1	0	1
CGGA_1601	1.945205479	1	6.478510296	1	4	1	1	710	1	1	1	0	0	1
CGGA_1658	4.128767123	0	5.561655497	2	4	0	1	1574	1	1	1	0	0	0
CGGA_1227	3.279452055	1	4.816054308	2	4	0	1	1197	1	1	1	0	0	1
CGGA_1020	3.068493151	1	4.765190393	1	2	0	0	1120	1	1	0	1	0	0
CGGA_485	6.676712329	0	3.401749323	1	2	1	0	2437	0	1	1	1	1	0
CGGA_1057	4.243835616	1	5.133019984	1	2	0	1	1549	1	1	1	0	0	0
CGGA_1715	2.389041096	0	5.102579974	1	2	0	0	2033	0	0	0	0	0	1
CGGA_1185	2.002739726	1	5.543186169	2	3	0	1	731	1	1	1	0	0	0
CGGA_1682	0.945205479	1	5.660172771	2	4	1	1	345	1	1	1	0	0	1
CGGA_676	1.030136986	1	5.522128653	1	4	1	1	376	1	1	1	0	0	0
CGGA_1735	2.22739726	1	4.270395121	1	4	1	1	813	1	1	1	0	0	0
CGGA_789	0.945205479	1	5.725924577	1	4	1	1	345	1	1	0	0	0	0
CGGA_420	9.62739726	0	4.506346437	2	3	0	0	3514	0	1	1	1	1	1
CGGA_P280	1.849315068	0	4.172020849	2	4	0	1	1342	0	1	1	0	0	1
CGGA_1829	2.194520548	0	4.284815183	1	2	1	0	801	0	0	0	0	0	1
CGGA_1953	0.2	1	6.656333013	2	4	1	1	73	1	1	1	0	0	1
CGGA_1318	4.101369863	0	4.645643809	1	2	1	0	1497	0	1	0	1	0	1
CGGA_1148	1.632876712	1	5.881893862	1	2	1	0	596	1	1	1	1	0	0
CGGA_630	10.04931507	0	3.679569254	2	3	1	1	4300	0	1	1	1	1	1
CGGA_1338	3.073972603	1	6.456280495	1	4	0	1	1122	1	1	1	0	0	1
CGGA_1502	5.098630137	0	5.365433666	1	2	0	0	2565	0	0	0	1	1	1
CGGA_1103	1.602739726	1	5.127773109	1	4	0	0	585	1	1	1	1	0	1
CGGA_1257	0.526027397	1	3.95894704	2	4	1	1	192	1	1	1	0	0	0
CGGA_1094	0.690410959	1	4.829274933	2	3	0	0	252	1	0	1	1	0	1
CGGA_1681	0.947945205	1	4.875112787	1	4	0	1	346	1	1	1	0	1	1
CGGA_679	0.720547945	1	6.255353973	1	4	0	1	263	1	1	0	0	0	1
CGGA_1027	7.364383562	0	5.544147206	1	3	1	0	2688	0	1	1	1	1	1
CGGA_884	3.098630137	1	4.22821757	1	2	0	1	1131	1	1	1	1	0	1
CGGA_288	2.895890411	1	5.320696606	2	2	1	1	1057	1	0	0	1	1	0
CGGA_482	6.879452055	1	4.100281912	1	2	1	1	2511	1	1	0	1	1	1
CGGA_1006	0.695890411	1	6.472467851	1	3	1	1	254	1	1	1	0	0	0
CGGA_1178	1.156164384	1	4.659150292	2	3	1	0	422	1	1	1	1	0	0
CGGA_1234	1.931506849	1	6.46565765	1	4	1	0	705	1	1	1	0	0	0
CGGA_1118	1.090410959	1	4.888219371	2	3	1	0	398	1	0	0	1	0	1
CGGA_1558	0.356164384	1	6.079886245	2	4	1	1	130	1	1	1	0	0	1
CGGA_1214	1.654794521	1	6.330545716	1	4	0	1	604	1	1	1	0	0	1
CGGA_1911	2.087671233	0	5.890585812	2	4	1	0	1451	0	1	1	0	0	1
CGGA_1286	6.010958904	0	4.450783133	1	2	0	1	2906	0	1	1	1	1	0
CGGA_1138	1.126027397	1	5.065070038	1	4	1	1	411	1	1	1	0	0	0
CGGA_1390	5.616438356	0	4.127279807	2	3	1	1	2050	0	1	1	1	0	0
CGGA_1664	4.084931507	0	4.587715244	1	2	0	1	1528	1	1	1	1	0	1
CGGA_1544	0.569863014	1	5.212354585	1	3	0	0	208	1	0	0	1	0	1
CGGA_2006	1.41369863	0	5.847630872	2	3	1	1	626	1	1	1	1	0	1
CGGA_1354	1.452054795	1	6.32206349	1	4	0	1	530	1	1	1	0	0	1
CGGA_1147	6.843835616	0	4.360079396	1	2	1	0	3215	0	0	1	1	0	0
CGGA_1377	5.665753425	0	4.820610006	1	3	1	0	2780	0	1	1	1	0	1
CGGA_491	2.942465753	1	4.648645027	1	4	0	0	1074	1	1	1	1	0	1
CGGA_689	9.761643836	0	3.737645879	1	2	0	0	4194	0	1	0	1	1	1
CGGA_P179	2.131506849	0	4.891785977	1	2	0	1	1454	0	1	1	1	0	1
CGGA_1863	2.471232877	0	4.115644208	2	3	0	1	1594	0	1	1	1	1	0
CGGA_493	6.526027397	1	4.375040587	1	2	0	0	2382	1	1	1	1	0	0
CGGA_838	9.276712329	0	3.470217094	1	2	0	0	4011	0	1	1	1	1	0
CGGA_448	0.969863014	1	6.073201611	1	3	1	1	354	1	1	1	0	0	0
CGGA_1190	7.128767123	0	4.708755345	1	3	0	1	3082	0	0	1	1	0	1
CGGA_1586	0.635616438	1	6.485543673	1	4	0	1	232	1	1	1	0	0	0
CGGA_1650	3.515068493	1	4.465582013	1	4	1	0	1283	1	1	1	1	0	1
CGGA_1258	0.312328767	1	5.768672909	1	4	1	1	114	1	0	0	0	0	0
CGGA_1729	0.668493151	1	5.140419754	2	4	1	1	244	1	1	1	0	0	1
CGGA_1627	4.375342466	0	4.765613327	1	3	1	0	2301	0	1	1	1	0	0
CGGA_568	0.780821918	1	5.000404022	2	4	1	0	285	1	0	1	0	0	0
CGGA_1534	0.112328767	1	5.107921373	1	4	0	1	27	1	0	0	1	0	0
CGGA_330	3.071232877	1	4.761064618	1	3	1	1	1121	1	1	1	0	0	0
CGGA_710	1.808219178	1	4.758767638	1	4	1	0	660	1	0	1	1	0	1
CGGA_1406	5.901369863	1	4.969936504	1	2	1	0	2154	1	1	1	1	0	1
CGGA_1081	0.591780822	1	5.415893966	2	3	0	0	216	1	0	0	0	0	0
CGGA_1694	1.709589041	1	5.251811221	1	4	1	1	624	1	1	1	0	0	0
CGGA_1689	3.873972603	0	5.236079843	1	2	1	1	2118	0	1	1	1	0	1
CGGA_1450	2.621917808	1	4.077879094	3	4	1	0	957	1	1	1	1	1	0
CGGA_1177	1.230136986	1	7.129278425	2	4	1	0	449	1	1	1	0	0	0
CGGA_1700	3.75890411	0	4.686380192	1	3	1	1	2076	0	1	1	1	1	0
CGGA_494	10.41643836	0	4.187153433	1	4	0	1	4435	0	1	1	0	0	1
CGGA_P295	0.747945205	1	5.382718728	2	4	1	1	273	1	1	1	0	0	0
CGGA_1815	0.506849315	1	6.145615234	2	4	0	1	185	1	1	1	0	0	1
CGGA_591	4.531506849	1	5.081248433	1	3	0	1	1654	1	1	1	1	0	1
CGGA_1875	2.37260274	0	6.353417041	1	2	0	0	1558	0	1	1	0	0	1
CGGA_871	9.150684932	0	3.242221751	1	2	1	0	3964	0	1	0	1	1	1
CGGA_1557	4.720547945	0	4.070902029	1	3	1	1	2427	0	0	1	1	1	1
CGGA_1606	1.290410959	1	4.988848289	1	3	0	0	471	1	1	1	0	0	0
CGGA_1407	5.523287671	0	6.153672647	1	3	0	0	2728	0	0	0	1	1	1
CGGA_1659	1.060273973	1	5.659272006	2	4	1	0	387	1	1	1	0	0	1
CGGA_763	0.873972603	0	4.535329955	2	3	1	1	319	0	0	0	0	0	0
CGGA_1263	2.115068493	1	4.336614452	1	3	1	1	772	1	1	0	0	0	0
CGGA_1720	3.534246575	0	4.596046787	1	2	1	0	1994	0	1	1	1	0	1
CGGA_759	3.460273973	1	4.831028966	1	4	1	0	1263	1	1	0	1	0	1
CGGA_D29	8.687671233	0	4.102223898	1	2	1	0	3643	0	1	0	1	1	1
CGGA_545	1.520547945	1	4.906672277	2	4	0	0	555	1	0	1	1	0	1
CGGA_761	5.04109589	1	5.947651176	1	4	1	1	1840	1	1	0	1	0	1
CGGA_1626	1.906849315	1	5.773454716	1	4	1	1	696	1	1	1	0	0	0
CGGA_1500	0.295890411	1	5.272516725	1	4	0	1	108	1	1	1	0	0	0
CGGA_1587	2.054794521	1	5.662572	1	3	0	0	750	1	0	0	1	0	1
CGGA_1369	0.98630137	0	5.002320793	1	3	0	0	360	0	1	1	1	0	1
CGGA_815	6.079452055	1	4.6862524	1	2	0	1	2219	1	1	0	1	0	0
CGGA_1459	1.430136986	0	7.211895387	2	3	1	1	503	1	1	1	0	0	0
CGGA_1680	1.632876712	1	4.909287591	1	3	1	1	596	1	1	1	1	0	1
CGGA_1709	1.136986301	1	6.66768061	1	4	1	1	415	1	1	1	0	0	0
CGGA_1607	3.652054795	1	5.929049086	2	2	0	0	1333	1	1	1	1	1	1
CGGA_1065	7.347945205	0	4.388501597	1	2	0	1	3412	0	1	1	1	1	0
CGGA_603	0.460273973	0	5.382812753	2	3	1	0	168	0	1	1	1	0	1
CGGA_1136	0.646575342	1	5.67768443	3	4	0	0	236	1	0	1	1	0	1
CGGA_1426	0.402739726	1	5.511521763	1	4	0	1	133	1	1	1	0	0	0
CGGA_607	3.805479452	0	4.096530935	1	2	1	0	1389	0	1	0	1	0	0
CGGA_1008	0.863013699	1	6.423375468	1	4	0	1	315	1	1	1	0	0	0
CGGA_601	3.104109589	1	3.713947945	1	2	1	0	1133	1	1	0	1	0	0
CGGA_747	2.657534247	1	5.953495695	1	4	1	0	970	1	1	1	1	0	1
CGGA_565	9.876712329	0	4.384496187	1	3	1	1	3605	0	1	0	0	0	0
CGGA_1184	0.42739726	1	4.529982642	2	3	1	1	156	1	1	0	1	0	1
CGGA_1116	0.679452055	1	4.738867967	2	4	0	1	248	1	1	1	1	0	1
CGGA_1346	0.778082192	1	6.188214404	3	4	0	1	284	1	1	1	0	0	0
CGGA_1215	0.079452055	1	5.747091835	2	3	1	0	29	1	1	1	1	0	1
CGGA_1275	0.501369863	1	5.494992999	1	4	1	1	183	1	1	1	0	0	0
CGGA_1235	6.265753425	0	4.703653433	1	3	0	0	3004	0	0	0	1	0	1
CGGA_D26	0.720547945	1	6.590482118	2	4	1	1	263	1	0	0	0	0	0
CGGA_1169	4.835616438	1	4.85930034	1	3	1	0	1765	1	1	1	1	0	0
CGGA_1013	4.726027397	1	4.799587752	1	2	0	0	1725	1	1	0	1	0	1
CGGA_1073	0.739726027	1	7.64845071	1	4	0	1	270	1	1	1	0	0	0
CGGA_604	1.043835616	1	6.415572846	1	4	1	1	381	1	1	1	0	0	1
CGGA_1146	6.843835616	0	4.858819765	1	3	1	0	2498	0	1	0	1	0	1
CGGA_1384	0.523287671	1	5.276701027	1	4	0	0	191	1	1	1	1	0	1
CGGA_809	3.430136986	1	5.158107911	1	2	1	0	1252	1	1	0	1	0	0
CGGA_1451	1.2	1	6.453271336	1	4	0	1	438	1	1	1	0	0	0
CGGA_1701	2.936986301	0	4.330300278	1	3	1	1	1696	0	1	0	1	1	1
CGGA_1026	4.301369863	1	6.280053513	1	4	1	1	1570	1	1	1	0	0	1
CGGA_1758	1.134246575	1	6.40050765	1	4	0	1	414	1	1	1	0	0	1
CGGA_1408	3.731506849	1	4.721061143	1	3	0	1	1362	1	1	1	0	0	0
CGGA_D47	2.871232877	1	5.260631802	1	2	1	0	1048	1	1	1	1	1	1
CGGA_641	9.345205479	1	3.938059982	1	3	0	1	3411	1	1	1	1	1	0
CGGA_1521	0.561643836	1	5.601642801	1	4	0	1	205	1	1	1	0	0	1
CGGA_1588	4.6	0	6.405113569	1	3	0	0	2003	0	0	0	0	0	1
CGGA_698	5.071232877	1	4.470375156	1	2	0	1	1851	1	1	1	1	0	0
CGGA_1059	0.057534247	1	5.038315064	2	2	0	1	21	1	1	0	1	0	0
CGGA_643	0.906849315	1	4.164150866	1	3	1	1	331	1	1	1	0	0	0
CGGA_1191	6.479452055	0	3.972940668	1	3	1	1	3082	0	0	1	1	1	1
CGGA_1651	2.306849315	1	4.1616207	2	2	0	1	842	1	1	1	1	0	1
CGGA_1392	1.295890411	1	6.578929321	1	4	1	1	473	1	1	1	0	0	0
CGGA_1287	1.460273973	1	4.887797353	1	4	1	0	533	1	1	1	1	0	0
CGGA_1608	4.463013699	0	4.656091991	2	3	1	0	1953	0	1	0	1	0	1
CGGA_659	2	0	3.383564223	1	2	0	1	730	0	1	1	0	0	0
CGGA_1361	5.731506849	0	4.478838784	1	2	1	1	2804	0	1	1	1	0	1
CGGA_663	9.531506849	0	3.898396748	1	2	0	0	4210	0	1	1	1	0	0
CGGA_1007	0.945205479	1	7.01668104	1	4	0	1	345	1	1	1	0	0	0
CGGA_1563	4.709589041	0	5.508182072	1	2	0	0	2423	0	1	1	0	0	1
CGGA_D32	0.980821918	1	7.183821473	2	4	1	1	358	1	0	1	0	0	0
CGGA_1702	0.460273973	1	6.219352345	2	4	0	0	168	1	1	1	0	0	0
CGGA_1452	1.282191781	1	6.51185631	1	4	1	1	468	1	1	1	0	0	1
CGGA_632	1.578082192	1	5.10993568	1	2	0	0	576	1	1	1	1	0	0
CGGA_1809	0.939726027	1	5.022290938	1	3	1	0	343	1	1	1	0	0	0
CGGA_1433	1.334246575	1	6.347533598	1	4	0	1	394	1	1	1	0	0	0
CGGA_704	7.046575342	1	4.184465373	1	2	1	0	2572	1	1	0	1	0	1
CGGA_1814	0.605479452	1	6.792874589	2	4	0	1	221	1	1	1	0	0	0
CGGA_1886	0.926027397	1	5.453641004	2	4	1	0	338	1	1	1	0	0	0
CGGA_1413	5.501369863	0	3.856893528	1	3	1	0	2720	0	1	1	1	1	1
CGGA_1820	0.210958904	1	6.109866279	2	4	0	1	77	1	1	1	0	0	0
CGGA_1192	6.473972603	0	4.753094604	1	2	0	1	3080	0	1	1	1	0	1
CGGA_1695	2.539726027	0	4.694745452	2	3	1	1	2094	0	1	1	1	0	0
CGGA_1391	1.167123288	1	6.162734994	1	4	1	1	426	0	1	1	0	0	0
CGGA_1155	3.761643836	1	5.081009463	1	3	1	1	1373	1	1	1	1	1	1
CGGA_D56	0.175342466	1	5.822790358	2	3	1	1	64	1	0	0	1	0	1
CGGA_580	3.819178082	1	4.54157619	1	2	1	1	1394	1	1	0	1	0	1
CGGA_1673	3.991780822	0	4.297510228	1	2	0	0	2160	0	0	1	1	0	1
CGGA_1362	5.731506849	0	4.497465247	1	3	0	1	2804	0	1	1	0	0	0
CGGA_1613	0.684931507	0	6.289036047	1	4	1	1	250	0	1	1	0	0	1
CGGA_1575	0.353424658	1	6.222376064	2	3	1	0	129	1	1	0	1	0	1
CGGA_1161	6.747945205	0	4.521923409	1	3	1	0	3180	0	1	1	1	0	0
CGGA_1280	1.224657534	1	4.268194019	1	3	1	1	447	1	1	1	0	0	0
CGGA_1463	4.465753425	0	3.921280291	1	2	0	1	2633	0	1	0	1	1	1
CGGA_502	10.35890411	0	4.481465177	1	2	1	0	4414	0	1	0	1	0	1
CGGA_1621	4.402739726	0	5.165803816	1	2	0	1	2311	0	1	1	1	0	0
CGGA_1688	0.139726027	1	5.753370995	2	3	0	1	51	1	1	1	0	0	1
CGGA_488	1.191780822	1	5.179355365	1	3	1	0	435	1	1	1	0	0	0
CGGA_525	0.378082192	1	6.604622559	1	4	1	1	138	1	1	0	0	0	1
CGGA_1087	1.920547945	0	3.535592269	1	2	0	0	701	0	0	1	1	1	0
CGGA_1543	1.980821918	1	6.225795116	1	4	1	1	723	1	1	0	1	0	0
CGGA_1565	3.882191781	0	5.113685118	1	3	0	0	1417	0	0	0	1	0	1
CGGA_1142	2.753424658	1	6.492708305	1	4	1	1	1005	1	1	1	0	0	0
CGGA_1171	1.128767123	1	5.559371277	1	4	1	0	412	1	1	0	0	0	1
CGGA_1111	7.073972603	0	5.377958939	1	3	1	1	2696	1	1	1	1	0	1
CGGA_1728	2.512328767	1	4.87301469	1	4	1	1	917	1	1	1	1	0	0
CGGA_1645	4.202739726	0	4.736420776	1	3	1	1	1996	0	1	1	1	0	1
CGGA_1488	5.156164384	0	4.477449196	1	2	1	0	2586	0	0	0	1	0	1
CGGA_D15	8.75890411	0	2.503919221	1	2	0	0	3669	0	1	1	1	1	1
CGGA_669	1.663013699	1	3.730393756	2	4	0	1	607	1	0	1	0	1	0
CGGA_727	2.802739726	1	4.463122698	1	3	1	1	1023	1	1	1	0	0	1
CGGA_D51	0.369863014	1	5.487635847	2	4	0	1	135	1	0	0	0	0	0
CGGA_1332	1.397260274	0	5.339319878	1	4	0	1	510	0	0	1	0	0	1
CGGA_721	6.991780822	1	4.569601206	1	2	1	1	2552	1	1	1	1	0	0
CGGA_1131	6.939726027	0	4.774085463	1	3	0	1	3251	0	1	1	1	0	1
CGGA_1226	1.835616438	1	4.429368421	1	2	0	0	670	1	1	1	0	0	0
CGGA_1508	2.873972603	1	5.08913717	1	3	1	0	1049	1	0	0	1	0	1
CGGA_1353	2.8	1	5.804679559	1	4	1	1	1022	1	1	1	0	0	0
CGGA_804	1.682191781	0	4.477592931	1	4	0	1	614	0	1	1	0	0	1
CGGA_1475	0.498630137	1	5.434812758	3	4	1	0	182	1	1	0	1	0	1
CGGA_1415	5.498630137	0	6.00437197	2	4	0	0	2719	0	1	1	0	0	1
CGGA_194	6.312328767	1	4.061593686	2	3	0	1	2304	1	0	0	1	1	1
CGGA_1850	2.054794521	0	4.734684576	1	2	1	0	750	0	0	1	1	0	1
CGGA_1435	0.887671233	0	5.155962675	1	3	0	1	1657	1	1	0	1	0	0
CGGA_D46	0.821917808	1	5.18352483	2	3	0	0	300	1	0	1	1	0	1
CGGA_1615	1.605479452	1	6.447791379	2	4	1	1	586	1	1	1	0	1	0
CGGA_1172	6.61369863	0	4.886596778	1	4	0	0	3131	0	1	1	1	0	1
CGGA_323	11.02191781	0	3.672976161	1	2	0	1	4338	0	0	0	0	0	0
CGGA_1311	2.95890411	1	4.24766626	2	3	0	0	1080	1	1	1	1	1	1
CGGA_1675	2.684931507	0	5.646600417	1	3	1	0	2154	0	1	1	1	0	1
CGGA_1371	5.695890411	0	6.327119724	1	4	1	1	2791	0	1	1	0	0	1
CGGA_1513	5.005479452	0	4.022772922	2	3	0	0	2352	1	1	1	1	1	1
CGGA_1342	6.424657534	0	6.594029667	1	4	1	1	186	1	1	1	0	0	0
CGGA_D35	1.810958904	1	6.957870675	1	4	0	1	661	1	1	0	0	0	1
CGGA_635	9.947945205	0	4.329910304	1	2	1	1	4263	0	1	1	1	1	0
CGGA_666	6.846575342	1	3.892233469	1	2	0	1	2499	1	1	0	1	1	1
CGGA_724	9.331506849	0	4.133505539	2	2	1	0	4147	0	0	0	1	0	0
CGGA_1533	3.334246575	1	5.378692262	2	3	0	1	1217	1	1	1	0	0	1
CGGA_1132	6.939726027	0	3.998565605	2	3	0	0	3251	0	1	1	1	1	1
CGGA_1552	4.734246575	0	4.138820062	1	3	1	0	2432	0	1	0	1	1	1
CGGA_1119	1.156164384	1	4.857528438	2	4	1	1	422	1	0	1	1	1	1
CGGA_1251	0.745205479	1	4.535191922	1	4	0	1	272	1	1	1	0	0	0
CGGA_859	1.060273973	1	7.288189085	1	4	1	1	387	1	1	0	0	0	0
CGGA_1687	3.873972603	0	6.730966797	1	4	1	0	2118	0	1	1	0	0	0
CGGA_863	5.679452055	1	4.338763465	1	2	0	1	2073	1	1	0	0	0	0
CGGA_757	2.868493151	1	4.646170285	1	2	1	1	1047	1	1	1	1	0	0
CGGA_1429	5.41369863	0	4.875636823	2	4	0	1	2685	0	1	1	1	1	1
CGGA_1882	2.306849315	0	4.850260513	1	3	1	0	1531	0	0	0	1	1	1
CGGA_1526	4.926027397	0	4.34412277	1	3	1	0	2502	0	1	1	1	1	1
CGGA_D27	8.706849315	0	3.407387526	2	3	1	0	3650	0	1	1	1	1	0
CGGA_1208	0.44109589	1	6.71856334	2	4	1	0	161	1	1	1	0	0	0
CGGA_1139	3.276712329	1	4.778408357	1	4	0	1	1196	1	1	1	0	0	1
CGGA_715	9.394520548	0	3.638606286	1	2	1	1	3429	0	1	0	1	1	1
CGGA_1559	1.652054795	1	4.961510364	1	4	1	1	603	1	0	1	1	1	1
CGGA_867	1.005479452	1	5.543186169	2	3	0	1	367	1	1	0	1	0	1
CGGA_1487	1.424657534	1	5.876755778	2	3	0	1	520	1	1	1	0	0	0
CGGA_1750	0.684931507	1	4.78194707	1	4	0	1	250	1	1	1	0	0	1
CGGA_1727	3.495890411	0	5.105253206	1	4	1	1	1980	0	1	1	1	0	0
CGGA_108	1.002739726	1	5.775115503	2	3	1	1	366	1	0	1	0	0	0
CGGA_578	0.991780822	1	5.156568396	1	3	0	1	362	1	1	1	0	0	1
CGGA_1045	0.953424658	1	6.575932116	1	4	1	1	348	1	1	1	0	0	0
CGGA_1656	0.408219178	1	5.378325648	2	4	1	1	149	1	0	1	0	0	1
CGGA_1580	4.331506849	1	4.848659209	1	3	0	0	1581	1	1	1	1	0	0
CGGA_431	10.59178082	0	4.289675224	2	3	1	0	4515	0	1	1	1	1	1
CGGA_1507	1.95890411	1	5.893386467	2	4	0	0	715	1	1	1	0	0	0
CGGA_P177	2.126027397	0	4.605599257	1	2	1	1	1442	0	1	1	0	0	1
CGGA_1295	0.849315068	1	5.409510714	2	3	1	1	310	1	1	1	1	0	1
CGGA_1319	5.887671233	0	5.302241344	1	3	0	1	2861	0	1	1	0	0	1
CGGA_766	9.512328767	0	3.525339755	1	2	1	0	4103	0	1	0	1	1	1
CGGA_1022	8.945205479	0	5.279308404	2	2	0	1	518	0	0	1	0	0	0
CGGA_1339	5.808219178	0	4.217893868	1	2	1	0	2832	0	0	1	1	1	0
CGGA_1273	5.238356164	0	4.269589661	2	3	1	1	2438	0	1	1	1	0	0
CGGA_1764	1.945205479	1	5.989483692	1	4	1	0	710	1	1	1	1	0	0
CGGA_413	0.501369863	0	6.133745716	1	4	1	1	183	0	1	1	0	0	0
CGGA_1035	1.553424658	1	6.464767094	1	4	0	1	567	1	1	0	0	0	1
CGGA_272	0.652054795	1	6.104625615	3	4	1	1	217	1	0	0	0	0	0
CGGA_1075	1.97260274	0	6.099138049	1	4	1	1	398	1	1	1	0	0	0
CGGA_1015	0.449315068	1	8.202666041	1	4	1	1	164	1	1	0	0	0	0
CGGA_1460	0.57260274	1	5.595188833	3	4	1	1	209	1	1	1	0	0	1
CGGA_1283	0.054794521	1	4.233435709	3	4	1	0	20	1	1	1	0	0	0
CGGA_261	11.31506849	0	4.648150403	1	2	1	0	4130	0	1	0	1	0	0
CGGA_267	3.764383562	1	4.519112099	1	2	1	0	1374	1	0	0	1	0	0
CGGA_358	0.334246575	1	4.915922324	2	3	0	0	122	1	0	0	1	0	1
CGGA_685	8.873972603	1	4.372073523	1	2	0	0	3239	1	1	1	1	0	1
CGGA_1567	2.301369863	1	4.713093583	1	3	0	1	840	1	1	1	1	0	1
CGGA_1749	1.098630137	1	5.91208385	1	4	0	1	401	1	1	1	0	0	0
CGGA_1389	3.753424658	1	4.250935784	1	3	0	1	1669	1	1	0	1	1	1
CGGA_1003	8.457534247	0	3.471754774	1	2	0	1	3817	0	0	1	1	1	0
CGGA_904	2.120547945	1	5.187336747	1	2	1	0	774	1	1	0	1	0	1
CGGA_247	1.668493151	1	5.453497346	1	3	1	1	609	1	1	1	1	0	1
CGGA_1394	0.380821918	1	5.627075751	2	4	1	0	139	1	1	1	1	0	1
CGGA_241	11.40547945	0	3.769856007	1	2	1	0	4809	0	1	0	1	0	1
CGGA_796	1.531506849	0	4.799587752	1	2	1	1	559	0	1	1	0	0	0
CGGA_492	1.78630137	0	5.845000904	2	3	1	0	652	0	1	1	0	0	0
CGGA_243	8.156164384	0	3.824620863	1	2	0	0	2977	0	1	0	1	1	1
CGGA_1164	2.8	1	4.522596776	2	4	0	0	1022	1	0	1	1	1	0
CGGA_256	0.432876712	0	4.738867967	1	2	1	0	158	0	1	1	1	0	0
CGGA_1106	1.150684932	1	7.191502402	1	4	1	0	420	1	1	0	0	0	1
CGGA_1454	5.331506849	0	3.932584122	1	2	0	1	2655	0	1	1	0	0	1
CGGA_1597	0.476712329	1	5.704201053	1	4	1	1	174	1	1	0	0	0	1
CGGA_1704	3.726027397	0	5.659572325	1	2	0	0	2064	0	1	0	0	0	0
CGGA_1078	0.863013699	1	4.647160669	2	4	0	1	315	1	1	1	0	0	1
CGGA_1018	6.923287671	1	3.70177314	2	2	1	1	2527	1	1	1	1	1	1
CGGA_1739	1.410958904	1	5.321460352	2	3	1	1	515	1	1	1	1	0	0
CGGA_1524	3.35890411	0	4.343358403	2	3	1	0	1004	1	1	1	1	1	1
CGGA_1189	7.128767123	0	3.850017061	1	3	0	0	3082	0	0	1	1	1	1
CGGA_848	0.55890411	0	6.242162858	1	4	0	1	239	0	1	1	0	0	0
CGGA_103	3.254794521	1	4.222066751	1	3	1	1	1188	1	1	0	1	0	0
CGGA_1510	1.273972603	1	6.353783942	2	3	1	1	271	1	1	1	1	0	1
CGGA_893	8.657534247	1	4.092961898	1	2	0	0	3160	1	1	0	1	0	1
CGGA_760	9.531506849	0	3.748459144	1	2	0	0	4110	0	1	0	1	1	1
CGGA_1437	2.84109589	1	3.985811416	2	3	1	1	1037	1	1	1	0	0	0
CGGA_799	5.117808219	1	3.869794508	2	3	1	1	1868	1	0	1	1	1	1
CGGA_107	5.906849315	1	6.696303288	2	3	0	0	2156	1	0	0	0	0	0
CGGA_1690	1.621917808	1	6.339588818	1	4	1	1	592	1	1	1	0	0	0
CGGA_1417	5.482191781	0	3.65643748	1	3	1	1	2713	0	1	1	1	1	1
CGGA_850	1.545205479	0	6.374209817	1	4	0	1	564	0	0	0	0	0	0
CGGA_1603	0.975342466	1	6.651590101	2	4	1	0	356	1	1	1	0	0	0
CGGA_1505	0.471232877	1	6.56273492	2	4	1	0	172	1	1	1	1	0	0
CGGA_42	7.75890411	1	4.494721268	1	2	1	0	2832	1	1	0	1	1	0
CGGA_1725	3.512328767	0	5.017561762	1	3	0	0	1983	0	1	1	1	1	0
CGGA_1240	0.052054795	1	6.494609513	1	4	1	0	19	1	0	0	0	0	0
CGGA_P411	1.126027397	0	6.729141331	2	4	0	1	440	1	1	1	1	0	1
CGGA_785	9.471232877	0	3.758303707	1	2	1	1	3517	1	1	0	1	1	1
CGGA_1403	1.860273973	1	6.20066349	1	4	0	1	679	1	1	1	0	0	1
CGGA_300	6.024657534	1	4.297184419	1	2	0	0	2199	1	1	1	1	0	0
CGGA_1819	2.761643836	0	4.698315409	1	4	1	1	1005	1	0	1	0	0	1
CGGA_1060	0.621917808	1	5.351475743	2	4	1	1	227	1	0	1	1	0	1
CGGA_P163	2.410958904	0	4.487837837	2	3	0	1	855	1	1	1	1	0	0
CGGA_1685	0.616438356	1	5.128211096	2	3	1	0	225	1	1	1	1	0	1
CGGA_1381	0.126027397	1	5.614610338	2	4	0	0	46	1	1	1	1	0	1
CGGA_1077	1.619178082	1	6.395188502	1	4	1	1	591	1	1	0	0	0	0
CGGA_1017	2.104109589	1	3.95593023	1	4	0	0	768	1	1	0	0	0	0
CGGA_112	4.202739726	1	5.015665637	1	2	1	0	1534	1	1	1	1	0	0
CGGA_487	0.42739726	1	6.548909568	2	4	1	1	156	1	0	1	0	0	0
CGGA_1598	1.545205479	1	4.470480616	1	3	1	0	564	1	1	1	0	0	0
CGGA_1866	0.347945205	1	6.323188667	1	4	1	1	127	1	1	1	0	0	0
CGGA_1618	4.424657534	0	4.632629287	1	3	1	0	2319	0	1	1	1	0	0
CGGA_1270	0.515068493	1	5.027580535	1	4	0	1	188	1	1	1	0	0	0
CGGA_808	3.197260274	0	4.432047679	1	4	1	0	1167	0	1	1	0	0	0
CGGA_483	0.75890411	1	6.421084764	1	4	0	1	277	1	1	1	0	0	0
CGGA_1731	2.663013699	0	4.78194707	1	3	0	1	1976	0	1	1	1	0	1
CGGA_658	1.019178082	1	5.402448261	1	4	1	1	372	1	1	1	0	0	1
CGGA_1224	0.742465753	1	6.098771407	1	4	1	1	271	1	1	1	0	0	0
CGGA_D58	0.495890411	1	4.136632418	2	3	1	0	181	1	0	0	0	1	0
CGGA_675	9.805479452	0	3.772509412	1	2	0	0	4210	0	1	1	1	1	0
CGGA_D40	8.452054795	0	3.816917923	2	2	1	1	3557	0	0	1	1	0	1
CGGA_1478	1.484931507	1	5.45988338	1	4	0	1	542	1	1	1	0	0	1
CGGA_700	0.465753425	0	4.072817813	1	4	0	0	170	0	1	1	1	0	1
CGGA_1181	0.871232877	0	5.368021521	1	2	1	0	318	0	1	1	1	0	1
CGGA_1771	2.926027397	1	4.227057945	2	3	1	0	1068	1	1	1	1	0	0
CGGA_1382	0.778082192	1	5.275280901	1	4	1	1	284	1	1	1	0	0	1
CGGA_1260	0.484931507	1	6.252852765	2	4	1	0	177	1	1	1	0	0	0
CGGA_782	0.791780822	1	5.713764141	1	4	1	1	289	1	1	0	0	0	0
CGGA_1723	3.512328767	0	4.200231476	1	3	0	0	1986	0	1	1	1	1	0
CGGA_694	3.271232877	1	4.822238347	2	2	1	0	1194	1	0	0	1	0	0
CGGA_1548	2.887671233	1	6.004136873	1	4	1	1	1054	1	1	1	0	0	0
CGGA_1301	0.654794521	1	4.689143867	3	4	1	1	239	1	1	1	0	0	0
CGGA_1605	0.879452055	1	4.334922866	2	4	1	0	321	1	1	1	0	0	1
CGGA_135	5.271232877	1	6.29306346	1	3	0	0	1924	1	1	0	0	0	0
CGGA_1899	0.482191781	1	4.96348077	2	4	1	1	176	1	1	1	0	0	0
CGGA_1097	3.775342466	1	5.079196918	1	2	1	0	1378	1	1	1	0	0	1
CGGA_1518	1.126027397	1	5.945077021	1	3	0	0	411	1	1	1	0	0	1
CGGA_720	3.446575342	1	4.908264083	2	2	0	1	1258	1	0	0	1	0	0
CGGA_1908	0.816438356	1	5.667358231	2	4	0	1	298	1	1	1	0	0	1
CGGA_1024	8.421917808	1	5.347745893	1	4	1	1	3074	1	1	1	0	0	1
CGGA_D48	0.605479452	1	4.485327513	2	3	0	0	221	1	1	1	1	0	1
CGGA_1158	6.769863014	0	4.182344759	1	2	1	0	3188	0	1	1	1	1	0
CGGA_1698	1.063013699	1	6.275721438	1	4	0	1	388	1	0	0	0	0	1
CGGA_1538	0.676712329	1	6.051756623	2	4	0	1	247	1	1	1	0	0	1
CGGA_P173	2.142465753	0	4.616347637	1	2	1	0	1448	0	1	0	1	0	0
CGGA_1070	0.912328767	1	6.195862978	1	4	1	0	333	1	1	1	0	0	0
CGGA_1237	0.810958904	1	4.953862389	1	4	1	1	296	1	1	1	0	0	0
CGGA_1030	8.038356164	0	4.278424487	1	2	0	1	3664	0	1	1	1	0	1
CGGA_P308	1.542465753	1	4.529982642	2	3	1	0	563	1	1	1	1	0	1
CGGA_28	3.021917808	1	4.396623149	1	2	1	0	1103	1	1	0	1	1	0
CGGA_1667	4.043835616	0	3.875135231	1	3	0	1	2180	0	1	1	1	1	0
CGGA_1005	9.002739726	0	4.223636853	1	2	0	0	3815	0	0	1	1	0	1
CGGA_269	8.032876712	0	4.959507822	1	2	0	1	2932	0	1	0	0	0	0
CGGA_1769	3.153424658	0	4.250119115	1	4	0	1	1854	0	0	1	0	0	1
CGGA_530	1.38630137	1	5.329454775	2	4	0	0	506	1	0	1	0	0	1
CGGA_1862	0.301369863	1	5.943605137	1	3	1	1	110	1	1	1	0	0	1
CGGA_1320	0.161643836	1	4.792411061	1	4	1	0	59	1	0	1	0	0	0
CGGA_1068	0.18630137	1	5.767966342	3	4	1	0	68	1	0	0	1	0	1
CGGA_251	3.55890411	0	3.734930415	1	2	1	1	1299	0	1	0	1	0	1
CGGA_1285	0.216438356	1	5.491884733	2	4	0	1	79	1	0	0	0	0	1
CGGA_1440	5.37260274	0	3.973934912	1	2	0	0	2670	0	0	1	1	1	1
CGGA_290	11.16438356	0	4.260699061	1	2	0	0	4725	0	1	0	1	1	0
CGGA_479	10.44383562	0	3.938851666	1	2	0	0	4445	0	1	0	1	1	0
CGGA_1314	0.471232877	1	5.099333479	1	4	0	0	172	1	0	0	1	0	1
CGGA_1144	6.863013699	0	3.661409584	1	3	0	0	2505	0	1	1	0	0	0
CGGA_106	11.98356164	0	5.215239277	2	2	1	0	5028	0	0	1	0	0	0
CGGA_1334	0.4	1	4.765613327	1	2	0	0	146	1	1	1	0	0	1
CGGA_1248	0.378082192	1	4.292762987	2	4	1	1	138	1	1	1	0	0	0
CGGA_1560	1.257534247	1	5.260209738	1	4	0	0	459	1	1	1	1	0	1
CGGA_1083	1.232876712	1	6.355012548	1	4	1	1	450	1	1	1	0	0	0
CGGA_235	6.410958904	1	3.609354497	1	2	1	0	2340	1	1	1	1	1	1
CGGA_1517	5.002739726	0	4.227057945	1	2	1	1	2530	0	1	1	1	1	1
CGGA_1430	0.482191781	1	5.726711998	2	4	0	0	162	1	1	1	0	0	0
CGGA_P326	1.509589041	0	4.654866809	2	3	0	1	1217	0	1	1	1	0	1
CGGA_1624	0.238356164	1	6.134728374	2	4	0	0	87	1	1	1	1	0	1
CGGA_510	10.32876712	0	3.833982492	1	3	1	1	4403	0	1	1	1	1	1
CGGA_1537	0.547945205	0	6.410761791	1	4	1	1	97	1	0	0	0	0	1
CGGA_1410	2.260273973	1	5.088686859	1	4	0	0	825	1	1	1	0	0	1
CGGA_858	9.202739726	0	3.737645879	1	2	1	1	3984	0	1	0	1	1	0
CGGA_1157	2.030136986	1	4.689373492	1	2	1	1	727	1	1	1	0	0	1
CGGA_254	11.35068493	0	3.891416944	1	2	1	0	4793	0	1	1	1	1	1
CGGA_1238	6.252054795	0	5.219350042	1	2	0	0	2996	0	0	0	0	0	0
CGGA_1716	3.649315068	0	5.590648623	2	3	1	0	951	1	1	1	1	0	1
CGGA_1776	0.709589041	1	4.689373492	2	4	1	0	259	1	1	1	0	0	0
CGGA_1114	1.260273973	1	6.089852135	1	4	1	1	460	1	1	1	0	0	0
CGGA_1218	0.783561644	1	4.946166798	3	4	1	1	286	1	1	1	0	0	0
CGGA_1736	2.569863014	1	6.177156126	1	4	0	1	938	1	1	1	0	0	0
CGGA_791	0.690410959	1	4.679968488	1	3	1	1	252	1	1	0	0	0	0
CGGA_D20	6.484931507	1	4.090816417	1	2	0	0	2367	1	0	0	1	0	0
CGGA_1134	0.161643836	1	7.190287611	1	4	0	1	59	1	0	1	0	0	1
CGGA_1670	3.126027397	0	5.760656531	2	3	0	0	365	1	1	1	0	0	1
CGGA_1497	3.22739726	1	4.455027276	1	3	0	0	1178	1	1	1	1	0	0
CGGA_899	0.632876712	1	5.301612014	2	4	1	1	231	1	0	1	1	0	1
