# Supplementary material for: The relationship between PLOD1 expression level and glioma prognosis investigated using public databases
Source: PeerJ. 2021 May 14;9:e11422. doi: 10.7717/peerj.11422 (PMC8127981; doi:10.7717/peerj.11422)
Supplement: Supplemental Information 4 [file peerj-09-11422-s004.txt]

ID	futime	fustat	PLOD1	Histology	Grade	Gender	Age	IDH_mutation_status	1p19q_codeletion_status
TCGA-06-0178-01	1617	0	10.6836	GBM	Grade IV	Male	38	Mutant	Non-codel
TCGA-02-2483-01	459	0	12.0049	GBM	Grade IV	Male	43	Mutant	Non-codel
TCGA-15-1444-01	1515	1	11.4062	GBM	Grade IV	Male	21	Mutant	Non-codel
TCGA-06-2570-01	282	0	11.6276	GBM	Grade IV	Female	21	Mutant	Non-codel
TCGA-19-2629-01	726	1	11.5519	GBM	Grade IV	Male	60	Mutant	Non-codel
TCGA-27-2521-01	312	0	11.8641	GBM	Grade IV	Male	34	Mutant	Non-codel
TCGA-26-1442-01	939	0	11.1175	GBM	Grade IV	Male	43	Mutant	Non-codel
TCGA-06-0129-01	1008	1	10.4211	GBM	Grade IV	Male	30	Mutant	Non-codel
TCGA-E1-5319-01	2865	1	10.7054	O	Grade II	Female	48	Mutant	Codel
TCGA-HT-7693-01	525	0	10.9358	O	Grade II	Female	51	Mutant	Non-codel
TCGA-HT-8108-01	75	0	10.3464	O	Grade II	Female	26	Mutant	Non-codel
TCGA-S9-A7J2-01	60	0	10.0144	AO	Grade III	Male	25	Mutant	Codel
TCGA-FG-A6J3-01	318	0	12.1944	AA	Grade III	Female	52	Mutant	Non-codel
TCGA-S9-A6TX-01	843	0	10.4613	AO	Grade III	Male	46	Mutant	Codel
TCGA-VM-A8C8-01	993	0	10.9199	O	Grade II	Female	50	Mutant	Non-codel
TCGA-DU-A5TS-01	453	0	11.1277	O	Grade II	Male	42	Mutant	Non-codel
TCGA-DB-A4XA-01	309	0	10.5408	O	Grade II	Male	30	Mutant	Codel
TCGA-HT-A4DV-01	315	0	10.4864	AO	Grade III	Female	51	Mutant	Codel
TCGA-E1-5311-01	4026	1	10.1972	AO	Grade III	Male	31	Mutant	Codel
TCGA-E1-5305-01	2397	1	11.1057	AA	Grade III	Male	34	Mutant	Non-codel
TCGA-F6-A8O4-01	6	0	10.6247	A	Grade II	Male	44	Mutant	Non-codel
TCGA-HT-8113-01	888	0	9.8771	O	Grade II	Female	49	Mutant	Non-codel
TCGA-DH-A66G-01	114	0	10.2422	AO	Grade III	Female	49	Mutant	Non-codel
TCGA-HT-7620-01	429	0	10.1636	AO	Grade III	Male	40	Mutant	Codel
TCGA-P5-A731-01	6	0	10.9303	OA	Grade II	Female	59	Mutant	Non-codel
TCGA-HT-7480-01	2253	0	9.8766	O	Grade II	Male	33	Mutant	Codel
TCGA-HT-7689-01	447	0	10.6408	O	Grade II	Female	58	Mutant	Non-codel
TCGA-HT-8109-01	117	0	9.8028	AO	Grade III	Male	64	Mutant	Codel
TCGA-S9-A7R1-01	4929	0	9.7251	O	Grade II	Male	35	Mutant	Codel
TCGA-FG-A710-01	687	0	10.3035	O	Grade II	Female	50	Mutant	Codel
TCGA-S9-A7J0-01	282	0	10.4354	AO	Grade III	Female	30	Mutant	Non-codel
TCGA-DU-A6S6-01	2337	0	9.8922	O	Grade II	Female	35	Mutant	Codel
TCGA-DU-7302-01	1809	0	9.9741	AO	Grade III	Female	48	Mutant	Codel
TCGA-HW-7486-01	897	0	10.2968	O	Grade II	Male	37	Mutant	Codel
TCGA-FG-7634-01	459	0	11.0157	O	Grade II	Male	28	Mutant	Codel
TCGA-DU-6407-01	2835	1	11.2922	O	Grade II	Female	35	Mutant	Non-codel
TCGA-HT-8010-01	48	0	10.1649	O	Grade II	Female	64	Mutant	Codel
TCGA-P5-A5F1-01	177	0	11.5916	A	Grade II	Male	30	Mutant	Non-codel
TCGA-DU-6542-01	231	0	11.0216	AOA	Grade III	Male	25	Mutant	Non-codel
TCGA-FG-7638-01	675	0	10.0796	AO	Grade III	Female	31	Mutant	Codel
TCGA-DH-5143-01	432	0	11.0372	AOA	Grade III	Male	30	Mutant	Non-codel
TCGA-CS-5393-01	1203	0	10.6879	AA	Grade III	Male	39	Mutant	Non-codel
TCGA-DU-7011-01	3153	1	10.766	OA	Grade II	Male	25	Mutant	Non-codel
TCGA-TM-A84Q-01	567	0	10.9098	A	Grade II	Male	31	Mutant	Non-codel
TCGA-DB-5281-01	2346	0	11.08	AOA	Grade III	Male	61	Mutant	Non-codel
TCGA-S9-A6WI-01	2118	0	9.9373	OA	Grade II	Female	56	Mutant	Non-codel
TCGA-HT-7605-01	138	0	10.2608	O	Grade II	Male	38	Mutant	Codel
TCGA-DB-5270-01	2934	0	10.5856	AOA	Grade III	Female	38	Mutant	Non-codel
TCGA-S9-A6WQ-01	102	0	10.8821	OA	Grade II	Female	57	Mutant	Non-codel
TCGA-HT-8106-01	3	0	11.0633	AA	Grade III	Male	53	Mutant	Non-codel
TCGA-HT-7608-01	660	0	10.5048	O	Grade II	Male	61	Mutant	Codel
TCGA-W9-A837-01	1350	0	9.9172	O	Grade II	Male	47	Mutant	Codel
TCGA-TM-A7C5-01	759	0	9.8558	O	Grade II	Male	30	Mutant	Codel
TCGA-S9-A7QY-01	546	0	10.0894	O	Grade II	Female	35	Mutant	Codel
TCGA-S9-A6WO-01	228	0	10.7972	A	Grade II	Male	29	Mutant	Non-codel
TCGA-IK-7675-01	570	1	10.9871	O	Grade II	Male	43	Mutant	Non-codel
TCGA-HT-7601-01	150	0	11.0863	AA	Grade III	Female	30	Mutant	Non-codel
TCGA-S9-A6U1-01	339	0	10.8439	AA	Grade III	Female	22	Mutant	Non-codel
TCGA-HT-7880-01	159	0	10.3168	OA	Grade II	Male	30	Mutant	Non-codel
TCGA-FG-A6IZ-01	126	0	10.7061	O	Grade II	Male	60	Mutant	Codel
TCGA-FG-8189-01	357	0	9.8875	O	Grade II	Female	33	Mutant	Non-codel
TCGA-HT-7873-01	708	0	11.5064	OA	Grade II	Male	29	Mutant	Non-codel
TCGA-CS-4938-01	141	0	10.7164	A	Grade II	Female	31	Mutant	Non-codel
TCGA-KT-A74X-01	156	0	10.1099	AO	Grade III	Male	26	Mutant	Codel
TCGA-P5-A5EX-01	48	0	11.2352	AO	Grade III	Female	41	Mutant	Codel
TCGA-S9-A6U5-01	600	0	10.0297	A	Grade II	Male	33	Mutant	Codel
TCGA-HT-7476-01	195	0	10.6398	A	Grade II	Male	26	Mutant	Non-codel
TCGA-QH-A6X9-01	57	0	10.2998	O	Grade II	Female	73	Mutant	Non-codel
TCGA-HT-8563-01	480	0	11.9708	AA	Grade III	Female	30	Mutant	Non-codel
TCGA-FG-A70Y-01	855	0	11.1896	O	Grade II	Female	20	Mutant	Non-codel
TCGA-S9-A7IS-01	237	1	11.2512	AA	Grade III	Female	33	Mutant	Non-codel
TCGA-E1-A7YO-01	2250	1	10.0568	AO	Grade III	Male	45	Mutant	Codel
TCGA-QH-A6X5-01	117	0	10.1095	O	Grade II	Female	58	Mutant	Codel
TCGA-DB-A4XG-01	2187	0	9.6343	AO	Grade III	Male	34	Mutant	Codel
TCGA-VM-A8CA-01	405	0	11.0147	O	Grade II	Male	54	Mutant	Non-codel
TCGA-HT-7855-01	576	0	10.6906	AA	Grade III	Male	39	Mutant	Non-codel
TCGA-S9-A89Z-01	150	0	11.8673	AA	Grade III	Male	40	Mutant	Non-codel
TCGA-DU-8166-01	510	0	10.1055	OA	Grade II	Female	29	Mutant	Non-codel
TCGA-DH-A7UT-01	198	0	10.5475	AA	Grade III	Male	30	Mutant	Non-codel
TCGA-HT-A616-01	54	0	10.1186	A	Grade II	Female	36	Mutant	Non-codel
TCGA-HT-7611-01	1728	0	10.9042	OA	Grade II	Male	36	Mutant	Non-codel
TCGA-HT-8018-01	645	0	10.7857	OA	Grade II	Female	40	Mutant	Non-codel
TCGA-FG-A60K-01	198	0	9.5925	O	Grade II	Female	34	Mutant	Codel
TCGA-HT-7856-01	1173	0	10.1349	AO	Grade III	Male	35	Mutant	Codel
TCGA-DU-5851-01	522	0	10.8159	AOA	Grade III	Female	40	Mutant	Non-codel
TCGA-DU-A7T6-01	540	1	11.0035	AO	Grade III	Female	73	Mutant	Codel
TCGA-S9-A6TY-01	675	0	9.3686	O	Grade II	Male	50	Mutant	Codel
TCGA-DU-7015-01	2721	0	10.8087	O	Grade II	Female	41	Mutant	Non-codel
TCGA-DB-A4XC-01	828	0	10.6121	OA	Grade II	Male	26	Mutant	Non-codel
TCGA-TM-A84O-01	897	0	10.446	AO	Grade III	Female	61	Mutant	Codel
TCGA-TM-A84F-01	1521	0	11.0219	AA	Grade III	Male	48	Mutant	Non-codel
TCGA-S9-A6TU-01	2070	0	10.1907	A	Grade II	Male	38	Mutant	Non-codel
TCGA-HT-A61A-01	192	0	9.9	O	Grade II	Female	20	Mutant	Non-codel
TCGA-S9-A7IQ-01	429	0	9.9395	O	Grade II	Female	45	Mutant	Codel
TCGA-HT-7884-01	339	0	10.4884	A	Grade II	Female	44	Mutant	Non-codel
TCGA-IK-8125-01	1281	0	9.5792	AO	Grade III	Male	62	Mutant	Codel
TCGA-WH-A86K-01	159	0	11.0205	A	Grade II	Male	65	Mutant	Non-codel
TCGA-DB-A75M-01	309	0	11.2797	A	Grade II	Male	47	Mutant	Non-codel
TCGA-HT-A5R5-01	3	0	10.4199	O	Grade II	Female	33	Mutant	Non-codel
TCGA-HT-A618-01	159	0	10.7129	AA	Grade III	Female	37	Mutant	Non-codel
TCGA-FG-6691-01	720	0	10.9203	A	Grade II	Female	23	Mutant	Non-codel
TCGA-HT-7467-01	3	0	10.1856	O	Grade II	Male	54	Mutant	Codel
TCGA-S9-A7R3-01	2610	0	11.0721	A	Grade II	Female	28	Mutant	Non-codel
TCGA-FG-A4MX-01	561	0	10.801	A	Grade II	Male	47	Mutant	Non-codel
TCGA-HT-7681-01	1338	0	10.1487	O	Grade II	Female	29	Mutant	Codel
TCGA-S9-A7IZ-01	126	0	11.0897	AA	Grade III	Female	48	Mutant	Non-codel
TCGA-DU-A6S7-01	216	0	10.7183	AA	Grade III	Female	27	Mutant	Non-codel
TCGA-P5-A72Z-01	9	0	11.0181	AO	Grade III	Female	64	Mutant	Codel
TCGA-HT-8114-01	117	0	10.8039	AOA	Grade III	Male	36	Mutant	Non-codel
TCGA-HW-8321-01	588	0	10.5549	AA	Grade III	Male	31	Mutant	Non-codel
TCGA-DH-5141-01	954	0	10.5675	AO	Grade III	Male	32	Mutant	Codel
TCGA-EZ-7264-01	429	0	9.7041	O	Grade II	Female	47	Mutant	Codel
TCGA-P5-A5F4-01	24	0	10.592	AO	Grade III	Female	35	Mutant	Non-codel
TCGA-HT-8012-01	282	0	9.7768	O	Grade II	Female	30	Mutant	Codel
TCGA-FG-8191-01	465	0	10.6576	AO	Grade III	Male	30	Mutant	Non-codel
TCGA-DH-5142-01	909	0	11.4325	AA	Grade III	Male	29	Mutant	Non-codel
TCGA-DU-A6S8-01	180	0	10.172	AO	Grade III	Female	74	Mutant	Codel
TCGA-E1-A7YW-01	1104	1	11.1022	OA	Grade II	Male	28	Mutant	Non-codel
TCGA-CS-6666-01	255	0	11.6523	AA	Grade III	Male	22	Mutant	Non-codel
TCGA-DU-7298-01	567	1	11.2018	AA	Grade III	Female	38	Mutant	Non-codel
TCGA-DB-A64R-01	483	0	9.4334	O	Grade II	Female	24	Mutant	Codel
TCGA-FG-A60L-01	210	0	11.3876	A	Grade II	Female	34	Mutant	Non-codel
TCGA-DU-7010-01	450	1	11.1668	AA	Grade III	Female	58	Mutant	Non-codel
TCGA-S9-A6WP-01	183	0	10.2816	AO	Grade III	Male	42	Mutant	Codel
TCGA-DB-5280-01	1095	0	10.3835	OA	Grade II	Male	43	Mutant	Non-codel
TCGA-TM-A84T-01	360	0	10.751	OA	Grade II	Male	19	Mutant	Non-codel
TCGA-DH-A66D-01	471	0	10.9233	AA	Grade III	Female	43	Mutant	Non-codel
TCGA-DB-5278-01	1503	0	9.9057	O	Grade II	Male	17	Mutant	Codel
TCGA-FG-8188-01	447	0	11.03	OA	Grade II	Male	41	Mutant	Non-codel
TCGA-HT-7881-01	87	0	10.2196	O	Grade II	Male	38	Mutant	Codel
TCGA-DB-A64X-01	327	0	10.769	AA	Grade III	Female	56	Mutant	Non-codel
TCGA-FG-7637-01	1203	0	9.9121	OA	Grade II	Male	49	Mutant	Non-codel
TCGA-VM-A8CE-01	804	0	10.0104	O	Grade II	Male	25	Mutant	Codel
TCGA-VM-A8CH-01	327	0	10.2113	A	Grade II	Female	24	Mutant	Non-codel
TCGA-DB-5274-01	2256	0	10.4599	AO	Grade III	Female	37	Mutant	Codel
TCGA-HW-7487-01	402	0	9.974	O	Grade II	Male	39	Mutant	Codel
TCGA-HW-7491-01	1203	0	10.1947	O	Grade II	Male	35	Mutant	Codel
TCGA-CS-4944-01	318	0	11.1514	A	Grade II	Male	50	Mutant	Non-codel
TCGA-FG-A6J1-01	123	0	10.2642	O	Grade II	Female	44	Mutant	Codel
TCGA-S9-A7R7-01	2511	0	11.3426	A	Grade II	Male	27	Mutant	Non-codel
TCGA-TM-A84R-01	282	0	9.8122	O	Grade II	Male	46	Mutant	Codel
TCGA-QH-A6X8-01	141	0	10.4415	AO	Grade III	Female	56	Mutant	Codel
TCGA-HW-A5KM-01	621	0	11.264	A	Grade II	Male	35	Mutant	Non-codel
TCGA-HT-7477-01	726	0	10.9933	AA	Grade III	Male	62	Mutant	Non-codel
TCGA-QH-A65V-01	144	0	10.1879	O	Grade II	Female	43	Mutant	Codel
TCGA-DU-8167-01	465	0	10.8113	OA	Grade II	Female	69	Mutant	Non-codel
TCGA-FG-5965-01	1104	1	11.0012	OA	Grade II	Female	39	Mutant	Non-codel
TCGA-HT-A614-01	81	0	10.3941	OA	Grade II	Male	47	Mutant	Non-codel
TCGA-HT-7695-01	435	0	9.7157	O	Grade II	Female	29	Mutant	Codel
TCGA-QH-A6X4-01	189	0	10.0016	AO	Grade III	Male	47	Mutant	Codel
TCGA-DU-6399-01	1971	1	10.9356	O	Grade II	Male	54	Mutant	Non-codel
TCGA-E1-5307-01	1737	1	10.6455	AA	Grade III	Female	62	Mutant	Non-codel
TCGA-S9-A7QW-01	108	0	10.3175	AA	Grade III	Female	54	Mutant	Non-codel
TCGA-HT-7604-01	3237	0	11.0656	A	Grade II	Male	50	Mutant	Non-codel
TCGA-P5-A733-01	6	0	10.5387	A	Grade II	Female	52	Mutant	Non-codel
TCGA-HT-7684-01	180	0	11.2927	AOA	Grade III	Male	58	Mutant	Non-codel
TCGA-HW-7495-01	129	0	9.9483	O	Grade II	Female	45	Mutant	Codel
TCGA-QH-A65R-01	171	0	10.3121	AO	Grade III	Female	38	Mutant	Codel
TCGA-DU-A7TG-01	1332	1	9.935	O	Grade II	Male	40	Mutant	Non-codel
TCGA-DH-A7UV-01	186	0	10.7902	AA	Grade III	Male	49	Mutant	Non-codel
TCGA-HT-7879-01	111	0	10.8391	AOA	Grade III	Male	31	Mutant	Non-codel
TCGA-P5-A72W-01	9	0	11.0782	AA	Grade III	Male	35	Mutant	Non-codel
TCGA-CS-4942-01	1317	1	10.7601	AA	Grade III	Female	44	Mutant	Non-codel
TCGA-DU-A7TC-01	705	0	10.637	A	Grade II	Male	32	Mutant	Non-codel
TCGA-HT-7610-01	1683	0	10.2588	OA	Grade II	Female	25	Mutant	Non-codel
TCGA-S9-A6TW-01	849	0	10.6436	AO	Grade III	Male	40	Mutant	Codel
TCGA-FG-A60J-01	210	0	10.7233	OA	Grade II	Female	47	Mutant	Non-codel
TCGA-E1-5303-01	2022	1	11.6226	AA	Grade III	Male	38	Mutant	Non-codel
TCGA-HT-7481-01	1773	0	10.0444	O	Grade II	Male	39	Mutant	Codel
TCGA-FN-7833-01	3	0	10.6951	AOA	Grade III	Male	25	Mutant	Non-codel
TCGA-S9-A7QX-01	120	0	11.0759	AA	Grade III	Female	36	Mutant	Non-codel
TCGA-DU-7300-01	1860	1	9.9365	AO	Grade III	Female	53	Mutant	Codel
TCGA-HT-7473-01	495	0	10.8863	OA	Grade II	Male	28	Mutant	Non-codel
TCGA-DU-5855-01	204	0	11.1842	AOA	Grade III	Female	49	Mutant	Non-codel
TCGA-DU-7008-01	4683	0	10.4349	O	Grade II	Female	41	Mutant	Non-codel
TCGA-S9-A6WG-01	2115	0	10.959	AA	Grade III	Male	31	Mutant	Non-codel
TCGA-DB-A4XB-01	381	0	11.1092	AA	Grade III	Male	38	Mutant	Non-codel
TCGA-DB-A75O-01	921	0	11.3119	AA	Grade III	Male	29	Mutant	Non-codel
TCGA-HT-7688-01	951	0	9.8632	AO	Grade III	Male	59	Mutant	Non-codel
TCGA-DU-6394-01	672	1	10.1122	AO	Grade III	Male	53	Mutant	Codel
TCGA-HT-A74J-01	315	0	11.1709	OA	Grade II	Male	33	Mutant	Non-codel
TCGA-DU-A5TR-01	378	0	11.4211	OA	Grade II	Male	51	Mutant	Non-codel
TCGA-S9-A6WD-01	1869	0	10.3524	AO	Grade III	Male	58	Mutant	Codel
TCGA-DU-A7T8-01	3732	0	10.5887	AOA	Grade III	Male	35	Mutant	Non-codel
TCGA-FG-8185-01	426	0	10.6992	AA	Grade III	Male	37	Mutant	Non-codel
TCGA-HT-7902-01	942	0	10.9078	OA	Grade II	Female	30	Mutant	Non-codel
TCGA-DU-5874-01	453	0	10.2812	O	Grade II	Female	62	Mutant	Codel
TCGA-FG-7641-01	618	0	9.6594	O	Grade II	Male	31	Mutant	Codel
TCGA-FG-6690-01	750	0	10.8111	O	Grade II	Male	70	Mutant	Non-codel
TCGA-HW-8320-01	648	0	11.0668	AA	Grade III	Male	36	Mutant	Non-codel
TCGA-R8-A6MK-01	2664	0	9.7723	O	Grade II	Male	40	Mutant	Codel
TCGA-QH-A6CY-01	66	0	9.7642	AO	Grade III	Male	38	Mutant	Codel
TCGA-S9-A7J1-01	246	0	9.8683	O	Grade II	Male	43	Mutant	Codel
TCGA-P5-A72X-01	9	0	11.1533	AA	Grade III	Male	21	Mutant	Non-codel
TCGA-E1-5322-01	3921	1	10.8805	OA	Grade II	Female	38	Mutant	Non-codel
TCGA-P5-A5F0-01	123	0	9.2833	O	Grade II	Male	33	Mutant	Codel
TCGA-R8-A73M-01	1779	0	9.8333	O	Grade II	Female	48	Mutant	Codel
TCGA-DB-A4X9-01	903	0	10.4126	OA	Grade II	Female	33	Mutant	Non-codel
TCGA-DB-A4XF-01	552	0	10.5912	AA	Grade III	Female	41	Mutant	Non-codel
TCGA-QH-A65X-01	234	0	11.1135	AO	Grade III	Female	28	Mutant	Codel
TCGA-DU-A6S3-01	81	0	10.0628	O	Grade II	Male	60	Mutant	Codel
TCGA-DB-A4XH-01	378	0	10.224	O	Grade II	Female	53	Mutant	Codel
TCGA-HT-7485-01	120	0	10.8617	A	Grade II	Male	42	Mutant	Non-codel
TCGA-VW-A7QS-01	696	0	10.8172	AO	Grade III	Female	35	Mutant	Codel
TCGA-DU-8164-01	642	0	9.3791	O	Grade II	Male	51	Mutant	Codel
TCGA-S9-A6TS-01	1863	1	10.7405	AA	Grade III	Female	48	Mutant	Non-codel
TCGA-DB-A64S-01	462	0	10.6994	OA	Grade II	Male	20	Mutant	Non-codel
TCGA-VV-A86M-01	210	0	10.9645	AA	Grade III	Female	36	Mutant	Non-codel
TCGA-CS-6667-01	228	0	11.1213	A	Grade II	Female	39	Mutant	Non-codel
TCGA-E1-A7YV-01	972	1	10.7568	AOA	Grade III	Female	26	Mutant	Non-codel
TCGA-DU-5849-01	438	0	10.1933	O	Grade II	Male	48	Mutant	Codel
TCGA-DU-7299-01	1320	1	10.6983	AA	Grade III	Male	33	Mutant	Non-codel
TCGA-TM-A84M-01	495	0	9.6747	AO	Grade III	Male	40	Mutant	Codel
TCGA-HT-7468-01	201	0	9.7836	AO	Grade III	Male	30	Mutant	Codel
TCGA-DB-5279-01	1335	0	10.4493	O	Grade II	Male	59	Mutant	Codel
TCGA-S9-A6U8-01	2838	0	10.4762	A	Grade II	Male	24	Mutant	Non-codel
TCGA-HW-7489-01	249	0	10.7082	OA	Grade II	Male	38	Mutant	Non-codel
TCGA-DU-7018-01	921	1	9.8127	AO	Grade III	Female	57	Mutant	Codel
TCGA-HT-7677-01	486	0	9.2149	AO	Grade III	Male	53	Mutant	Codel
TCGA-FG-A713-01	156	0	10.1752	O	Grade II	Female	74	Mutant	Codel
TCGA-HT-7875-01	9	0	9.5766	O	Grade II	Male	56	Mutant	Codel
TCGA-TM-A7CA-01	678	0	10.4398	A	Grade II	Male	44	Mutant	Non-codel
TCGA-HT-7690-01	3	0	11.0494	AOA	Grade III	Male	29	Mutant	Non-codel
TCGA-FG-6689-01	447	0	10.8074	A	Grade II	Male	30	Mutant	Non-codel
TCGA-DU-7007-01	1887	1	11.3433	A	Grade II	Male	33	Mutant	Non-codel
TCGA-DB-5277-01	1524	1	11.1613	AA	Grade III	Male	34	Mutant	Non-codel
TCGA-HT-7694-01	207	0	10.1848	AO	Grade III	Male	60	Mutant	Codel
TCGA-F6-A8O3-01	6	0	9.8852	O	Grade II	Male	34	Mutant	Codel
TCGA-QH-A86X-01	105	0	9.9026	O	Grade II	Male	33	Mutant	Codel
TCGA-HT-8013-01	1905	1	10.8859	OA	Grade II	Female	37	Mutant	Non-codel
TCGA-HW-7490-01	576	0	10.8409	A	Grade II	Male	41	Mutant	Non-codel
TCGA-QH-A65S-01	75	0	10.5872	OA	Grade II	Female	32	Mutant	Non-codel
TCGA-DU-A76R-01	639	1	10.0374	AO	Grade III	Male	51	Mutant	Codel
TCGA-DH-5144-01	240	0	9.5063	AO	Grade III	Female	56	Mutant	Codel
TCGA-HT-7606-01	519	0	11.7711	A	Grade II	Female	30	Mutant	Non-codel
TCGA-DB-A64V-01	441	0	10.4445	O	Grade II	Male	54	Mutant	Codel
TCGA-E1-5302-01	1503	1	11.3628	AA	Grade III	Male	41	Mutant	Non-codel
TCGA-HW-A5KJ-01	315	0	10.5142	AO	Grade III	Male	68	Mutant	Codel
TCGA-HT-A615-01	390	0	9.6521	O	Grade II	Female	38	Mutant	Codel
TCGA-HT-8105-01	186	0	8.4058	AO	Grade III	Male	54	Mutant	Codel
TCGA-DU-7309-01	84	0	10.5172	AO	Grade III	Female	41	Mutant	Non-codel
TCGA-DU-7301-01	777	1	10.7187	O	Grade II	Male	53	Mutant	Non-codel
TCGA-HT-7471-01	3	0	10.1964	AO	Grade III	Female	37	Mutant	Codel
TCGA-DU-6395-01	1470	1	11.0754	OA	Grade II	Male	31	Mutant	Non-codel
TCGA-S9-A6TV-01	564	0	12.1093	AOA	Grade III	Male	50	Mutant	Non-codel
TCGA-P5-A5EW-01	201	0	10.7606	A	Grade II	Female	20	Mutant	Non-codel
TCGA-DU-6408-01	3420	1	11.0773	AO	Grade III	Female	23	Mutant	Non-codel
TCGA-DU-8163-01	621	0	10.4272	AOA	Grade III	Male	29	Mutant	Non-codel
TCGA-FG-A4MT-01	1146	0	11.2908	O	Grade II	Female	27	Mutant	Non-codel
TCGA-HT-A619-01	429	0	9.7943	AO	Grade III	Female	51	Mutant	Codel
TCGA-QH-A870-01	3	0	10.8103	AOA	Grade III	Female	38	Mutant	Non-codel
TCGA-HT-A5R9-01	3	0	8.1996	AO	Grade III	Female	48	Mutant	Codel
TCGA-FG-5964-01	1029	0	10.4786	O	Grade II	Male	62	Mutant	Codel
TCGA-CS-5396-01	300	0	9.9997	AO	Grade III	Female	53	Mutant	Codel
TCGA-DU-A7TA-01	2334	0	11.151	O	Grade II	Male	32	Mutant	Non-codel
TCGA-HW-8319-01	651	0	10.3473	AA	Grade III	Female	34	Mutant	Non-codel
TCGA-DH-A7UR-01	1626	0	10.7553	AO	Grade III	Female	59	Mutant	Codel
TCGA-TM-A84H-01	726	0	10.3542	AOA	Grade III	Female	44	Mutant	Non-codel
TCGA-S9-A6TZ-01	648	0	10.4329	A	Grade II	Female	39	Mutant	Non-codel
TCGA-HT-7479-01	213	0	11.0304	AA	Grade III	Male	44	Mutant	Non-codel
TCGA-DU-6400-01	36	1	10.1216	O	Grade II	Female	66	Mutant	Codel
TCGA-S9-A6WL-01	327	0	10.1745	AA	Grade III	Male	52	Mutant	Codel
TCGA-DB-A75K-01	222	0	10.4635	AO	Grade III	Female	55	Mutant	Codel
TCGA-DB-A4XD-01	810	0	10.878	AA	Grade III	Male	32	Mutant	Non-codel
TCGA-DB-A64Q-01	180	0	9.5837	O	Grade II	Female	31	Mutant	Codel
TCGA-S9-A6WH-01	687	0	10.2161	O	Grade II	Female	73	Mutant	Codel
TCGA-HT-7602-01	894	0	10.6564	O	Grade II	Male	21	Mutant	Non-codel
TCGA-DU-A5TU-01	108	0	11.1765	A	Grade II	Female	62	Mutant	Non-codel
TCGA-HT-A5RB-01	3	0	10.49	A	Grade II	Male	24	Mutant	Non-codel
TCGA-HT-7616-01	6	1	11.0687	AO	Grade III	Male	75	Mutant	Codel
TCGA-HT-A74O-01	3	0	11.6564	AA	Grade III	Male	34	Mutant	Non-codel
TCGA-S9-A7R8-01	948	1	10.8866	AA	Grade III	Female	44	Mutant	Non-codel
TCGA-DU-7304-01	699	1	9.5018	AOA	Grade III	Male	43	Mutant	Non-codel
TCGA-HT-8111-01	6	0	10.6616	AOA	Grade III	Male	32	Mutant	Non-codel
TCGA-DU-A5TP-01	426	0	10.4834	AA	Grade III	Male	33	Mutant	Non-codel
TCGA-HT-7482-01	1800	0	10.1985	OA	Grade II	Female	18	Mutant	Non-codel
TCGA-HT-7858-01	1518	0	10.6821	A	Grade II	Male	28	Mutant	Non-codel
TCGA-HT-7475-01	522	0	10.1533	AOA	Grade III	Male	67	Mutant	Non-codel
TCGA-DB-A64U-01	834	0	9.791	O	Grade II	Female	38	Mutant	Codel
TCGA-S9-A6WE-01	2175	0	9.8572	O	Grade II	Male	34	Mutant	Codel
TCGA-DB-A64W-01	408	0	9.6939	AO	Grade III	Female	65	Mutant	Codel
TCGA-R8-A6MO-01	978	0	10.3831	O	Grade II	Female	53	Mutant	Codel
TCGA-DU-5872-01	525	0	11.1513	OA	Grade II	Female	43	Mutant	Non-codel
TCGA-HW-8322-01	534	0	9.1774	O	Grade II	Male	39	Mutant	Codel
TCGA-CS-6668-01	240	0	9.4323	O	Grade II	Female	57	Mutant	Codel
TCGA-DU-5870-01	5466	0	10.3345	O	Grade II	Female	34	Mutant	Codel
TCGA-FG-7636-01	537	0	10.5723	AA	Grade III	Male	48	Mutant	Non-codel
TCGA-HT-7692-01	90	0	9.9113	O	Grade II	Male	43	Mutant	Codel
TCGA-FG-8187-01	603	0	10.1396	O	Grade II	Male	31	Mutant	Codel
TCGA-HT-7877-01	3	0	9.8653	O	Grade II	Female	20	Mutant	Codel
TCGA-R8-A6ML-01	2820	0	9.7241	AO	Grade III	Male	52	Mutant	Codel
TCGA-HT-7686-01	1281	0	11.2599	AA	Grade III	Female	29	Mutant	Non-codel
TCGA-DU-6410-01	240	0	10.341	AO	Grade III	Male	56	Mutant	Codel
TCGA-S9-A6U9-01	2508	0	10.65	AA	Grade III	Male	36	Mutant	Non-codel
TCGA-CS-6290-01	537	0	11.2034	AA	Grade III	Male	31	Mutant	Non-codel
TCGA-DU-7019-01	789	0	11.1066	AOA	Grade III	Male	39	Mutant	Non-codel
TCGA-FG-A711-01	1311	0	11.508	O	Grade II	Female	33	Mutant	Non-codel
TCGA-DB-5275-01	1437	0	10.6039	AOA	Grade III	Male	36	Mutant	Non-codel
TCGA-S9-A7R4-01	522	0	10.6957	AA	Grade III	Male	46	Mutant	Non-codel
TCGA-E1-5318-01	2346	1	11.1698	O	Grade II	Female	42	Mutant	Codel
TCGA-HT-7676-01	6	0	10.5955	O	Grade II	Male	26	Mutant	Non-codel
TCGA-S9-A7J3-01	243	0	9.9828	AO	Grade III	Female	52	Mutant	Codel
TCGA-DU-A6S2-01	258	0	9.8982	O	Grade II	Female	37	Mutant	Codel
TCGA-P5-A5F2-01	228	0	11.6556	A	Grade II	Female	36	Mutant	Non-codel
TCGA-E1-5304-01	1233	1	11.3816	AA	Grade III	Male	42	Mutant	Non-codel
TCGA-TM-A84S-01	138	0	10.2388	AO	Grade III	Male	36	Mutant	Codel
TCGA-CS-4943-01	543	0	10.8761	AA	Grade III	Male	37	Mutant	Non-codel
TCGA-QH-A65Z-01	123	0	9.8429	O	Grade II	Male	54	Mutant	Codel
TCGA-P5-A730-01	6	0	10.3986	AO	Grade III	Male	22	Mutant	Codel
TCGA-TM-A84L-01	1224	1	10.7699	OA	Grade II	Male	31	Mutant	Non-codel
TCGA-S9-A6UB-01	3111	0	9.6687	O	Grade II	Male	52	Mutant	Codel
TCGA-DB-5276-01	2187	0	10.9266	AOA	Grade III	Male	32	Mutant	Non-codel
TCGA-DB-5273-01	2457	0	11.5496	AA	Grade III	Male	33	Mutant	Non-codel
TCGA-TM-A7C4-01	1077	0	10.096	A	Grade II	Female	39	Mutant	Non-codel
TCGA-DH-A66F-01	516	0	10.1484	O	Grade II	Male	49	Mutant	Codel
TCGA-HT-7607-01	96	1	10.0438	A	Grade II	Female	61	Mutant	Codel
TCGA-DU-6393-01	1563	1	10.2977	AO	Grade III	Male	66	Mutant	Codel
TCGA-QH-A6XA-01	6	0	10.559	OA	Grade II	Female	23	Mutant	Non-codel
TCGA-CS-6665-01	372	0	10.8997	AA	Grade III	Female	51	Mutant	Non-codel
TCGA-S9-A7IY-01	378	0	10.2087	AO	Grade III	Male	39	Mutant	Codel
TCGA-P5-A5EV-01	6	0	11.0223	A	Grade II	Male	39	Mutant	Non-codel
TCGA-HT-7874-01	1113	0	9.8929	AO	Grade III	Female	41	Mutant	Codel
TCGA-HT-7470-01	264	0	10.6917	AO	Grade III	Male	37	Mutant	Non-codel
TCGA-DU-7009-01	4146	0	9.7718	O	Grade II	Female	32	Mutant	Codel
TCGA-FG-A4MY-01	291	0	11.17	OA	Grade II	Female	44	Mutant	Non-codel
TCGA-TM-A7CF-01	1452	0	10.7505	A	Grade II	Female	41	Mutant	Non-codel
TCGA-FG-8186-01	480	0	10.1172	AO	Grade III	Female	42	Mutant	Codel
TCGA-S9-A6U6-01	297	0	10.6679	AA	Grade III	Male	28	Mutant	Non-codel
TCGA-S9-A7QZ-01	390	0	9.9943	O	Grade II	Male	41	Mutant	Codel
TCGA-CS-5390-01	1938	0	10.0532	O	Grade II	Female	47	Mutant	Codel
TCGA-S9-A6U2-01	468	0	9.9828	O	Grade II	Female	48	Mutant	Codel
TCGA-S9-A6WN-01	270	0	10.8711	AA	Grade III	Female	38	Mutant	Codel
TCGA-DU-7294-01	2829	0	9.4463	O	Grade II	Female	53	Mutant	Codel
TCGA-HT-7609-01	1380	0	10.8127	AOA	Grade III	Male	34	Mutant	Non-codel
TCGA-DU-8168-01	426	0	9.6563	AO	Grade III	Female	55	Mutant	Codel
TCGA-QH-A6X3-01	18	0	10.3643	OA	Grade II	Male	27	Mutant	Non-codel
TCGA-DU-6401-01	2622	1	11.2972	O	Grade II	Female	31	Mutant	Non-codel
TCGA-DU-6396-01	2253	1	11.2394	AOA	Grade III	Female	31	Mutant	Non-codel
TCGA-DU-7306-01	1260	0	11.0023	OA	Grade II	Male	67	Mutant	Non-codel
TCGA-DH-A7US-01	306	0	9.9943	O	Grade II	Male	50	Mutant	Codel
TCGA-FG-A87N-01	222	0	11.0372	AA	Grade III	Female	37	Mutant	Non-codel
TCGA-HT-7478-01	192	0	10.7559	A	Grade II	Male	36	Mutant	Non-codel
TCGA-DB-A4XE-01	564	0	10.6479	AOA	Grade III	Female	27	Mutant	Non-codel
TCGA-DB-A64L-01	330	0	10.1616	O	Grade II	Female	67	Mutant	Codel
TCGA-VV-A829-01	810	0	9.9992	AO	Grade III	Male	44	Mutant	Codel
TCGA-DH-A66B-01	1260	0	11.2783	AA	Grade III	Male	52	Mutant	Non-codel
TCGA-FG-8182-01	411	0	10.3424	O	Grade II	Male	35	Mutant	Non-codel
TCGA-HT-7603-01	696	0	9.8506	O	Grade II	Male	29	Mutant	Non-codel
TCGA-DU-6397-01	1380	1	10.7347	AO	Grade III	Male	45	Mutant	Codel
TCGA-DU-5853-01	402	0	10.4811	OA	Grade II	Male	29	Mutant	Non-codel
TCGA-CS-6670-01	198	0	10.1085	AO	Grade III	Male	43	Mutant	Codel
TCGA-DB-A64P-01	504	0	10.3251	AO	Grade III	Male	40	Mutant	Codel
TCGA-HT-A5R7-01	420	0	10.3092	AA	Grade III	Female	33	Mutant	Non-codel
TCGA-HW-A5KL-01	624	0	10.3816	A	Grade II	Female	42	Mutant	Non-codel
TCGA-HT-7474-01	111	0	10.6389	OA	Grade II	Male	52	Mutant	Non-codel
TCGA-DH-A7UU-01	102	0	10.7865	AA	Grade III	Male	43	Mutant	Non-codel
TCGA-QH-A6CZ-01	96	0	9.5681	O	Grade II	Male	38	Mutant	Codel
TCGA-DH-A669-01	906	1	10.7037	AO	Grade III	Male	70	Mutant	Codel
TCGA-DB-A75L-01	192	0	11.0034	AA	Grade III	Female	36	Mutant	Non-codel
TCGA-P5-A5EZ-01	69	0	10.6466	AA	Grade III	Male	39	Mutant	Non-codel
TCGA-DU-5871-01	567	0	11.0169	OA	Grade II	Female	37	Mutant	Non-codel
TCGA-WY-A858-01	1317	0	11.1504	AA	Grade III	Female	32	Mutant	Non-codel
TCGA-VM-A8CB-01	3	0	9.8765	AO	Grade III	Male	33	Mutant	Codel
TCGA-HT-7483-01	4623	0	11.0908	OA	Grade II	Male	14	Mutant	Non-codel
TCGA-HT-7687-01	3	0	9.5871	AO	Grade III	Male	74	Mutant	Codel
TCGA-TM-A84G-01	1029	0	9.7747	AO	Grade III	Female	54	Mutant	Codel
TCGA-E1-A7Z6-01	969	1	10.8029	A	Grade II	Female	41	Mutant	Non-codel
TCGA-TM-A84I-01	582	0	10.6822	AA	Grade III	Male	30	Mutant	Non-codel
TCGA-CS-5394-01	3	0	10.029	AA	Grade III	Male	40	Mutant	Non-codel
TCGA-DU-A76O-01	213	0	10.7521	A	Grade II	Male	30	Mutant	Non-codel
TCGA-DU-A5TW-01	171	0	10.8227	AA	Grade III	Female	33	Mutant	Non-codel
TCGA-FG-5962-01	1431	0	10.0399	AO	Grade III	Male	54	Mutant	Codel
TCGA-27-1832-01	297	1	12.2326	GBM	Grade IV	Female	59	Wildtype	Non-codel
TCGA-27-1831-01	498	1	11.2353	GBM	Grade IV	Male	66	Wildtype	Non-codel
TCGA-28-5216-01	408	0	13.0164	GBM	Grade IV	Male	52	Wildtype	Non-codel
TCGA-16-0846-01	117	1	10.8993	GBM	Grade IV	Male	85	Wildtype	Non-codel
TCGA-28-5218-01	156	1	13.0815	GBM	Grade IV	Male	63	Wildtype	Non-codel
TCGA-06-0238-01	399	1	10.8813	GBM	Grade IV	Male	46	Wildtype	Non-codel
TCGA-06-0125-01	1428	1	11.7115	GBM	Grade IV	Female	63	Wildtype	Non-codel
TCGA-06-0141-01	309	1	11.7614	GBM	Grade IV	Male	62	Wildtype	Non-codel
TCGA-06-0174-01	96	1	12.1329	GBM	Grade IV	Male	54	Wildtype	Non-codel
TCGA-28-1747-01	75	1	10.7789	GBM	Grade IV	Male	44	Wildtype	Non-codel
TCGA-12-0616-01	441	1	11.26	GBM	Grade IV	Female	36	Wildtype	Non-codel
TCGA-06-5415-01	255	0	10.3567	GBM	Grade IV	Male	60	Wildtype	Non-codel
TCGA-06-5411-01	249	1	10.8217	GBM	Grade IV	Male	51	Wildtype	Non-codel
TCGA-06-0211-01	354	1	11.93785	GBM	Grade IV	Male	47	Wildtype	Non-codel
TCGA-27-1835-01	639	1	11.919	GBM	Grade IV	Female	53	Wildtype	Non-codel
TCGA-28-5213-01	294	0	11.3685	GBM	Grade IV	Male	72	Wildtype	Non-codel
TCGA-06-2561-01	279	0	11.2134	GBM	Grade IV	Female	53	Wildtype	Non-codel
TCGA-14-2554-01	525	1	11.5048	GBM	Grade IV	Female	52	Wildtype	Non-codel
TCGA-06-2563-01	255	0	11.5806	GBM	Grade IV	Female	72	Wildtype	Non-codel
TCGA-41-3915-01	180	0	12.5461	GBM	Grade IV	Male	48	Wildtype	Non-codel
TCGA-06-5412-01	135	1	12.6246	GBM	Grade IV	Female	78	Wildtype	Non-codel
TCGA-26-5135-01	267	1	12.8277	GBM	Grade IV	Female	72	Wildtype	Non-codel
TCGA-16-1045-01	870	1	12.1779	GBM	Grade IV	Female	49	Wildtype	Non-codel
TCGA-06-0219-01	21	1	11.0244	GBM	Grade IV	Male	67	Wildtype	Non-codel
TCGA-06-2557-01	33	1	11.3695	GBM	Grade IV	Male	76	Wildtype	Non-codel
TCGA-06-0157-01	96	1	11.4797	GBM	Grade IV	Female	63	Wildtype	Non-codel
TCGA-28-1753-01	36	0	12.1379	GBM	Grade IV	Male	53	Wildtype	Non-codel
TCGA-26-5139-01	48	0	12.0573	GBM	Grade IV	Female	65	Wildtype	Non-codel
TCGA-26-5136-01	36	0	11.5498	GBM	Grade IV	Female	78	Wildtype	Non-codel
TCGA-28-2509-01	144	0	12.6857	GBM	Grade IV	Female	77	Wildtype	Non-codel
TCGA-06-0168-01	588	1	11.4777	GBM	Grade IV	Female	59	Wildtype	Non-codel
TCGA-76-4928-01	93	1	13.3459	GBM	Grade IV	Female	85	Wildtype	Non-codel
TCGA-32-5222-01	162	0	11.7467	GBM	Grade IV	Male	66	Wildtype	Non-codel
TCGA-06-2567-01	132	1	11.6151	GBM	Grade IV	Male	65	Wildtype	Non-codel
TCGA-27-2526-01	87	1	11.6257	GBM	Grade IV	Female	79	Wildtype	Non-codel
TCGA-28-2513-01	219	0	12.4678	GBM	Grade IV	Female	69	Wildtype	Non-codel
TCGA-32-2615-01	477	1	11.8135	GBM	Grade IV	Male	62	Wildtype	Non-codel
TCGA-27-1834-01	1215	1	10.9879	GBM	Grade IV	Male	56	Wildtype	Non-codel
TCGA-14-0787-01	66	1	11.7952	GBM	Grade IV	Male	69	Wildtype	Non-codel
TCGA-06-5418-01	81	1	12.2462	GBM	Grade IV	Female	75	Wildtype	Non-codel
TCGA-12-5295-01	447	1	12.6632	GBM	Grade IV	Female	60	Wildtype	Non-codel
TCGA-12-3650-01	327	1	11.4647	GBM	Grade IV	Male	46	Wildtype	Non-codel
TCGA-28-5220-01	315	0	10.8381	GBM	Grade IV	Male	67	Wildtype	Non-codel
TCGA-06-0190-01	312	1	12.6369	GBM	Grade IV	Male	62	Wildtype	Non-codel
TCGA-14-1825-01	228	1	11.388	GBM	Grade IV	Male	70	Wildtype	Non-codel
TCGA-12-0618-01	390	1	11.9732	GBM	Grade IV	Male	49	Wildtype	Non-codel
TCGA-06-5413-01	264	0	11.3695	GBM	Grade IV	Male	67	Wildtype	Non-codel
TCGA-12-0821-01	318	1	11.9908	GBM	Grade IV	Male	62	Wildtype	Non-codel
TCGA-06-0158-01	324	1	11.4986	GBM	Grade IV	Male	73	Wildtype	Non-codel
TCGA-12-3653-01	435	1	11.8175	GBM	Grade IV	Female	34	Wildtype	Non-codel
TCGA-27-2523-01	483	1	11.9025	GBM	Grade IV	Male	63	Wildtype	Non-codel
TCGA-27-2524-01	228	1	12.5275	GBM	Grade IV	Male	56	Wildtype	Non-codel
TCGA-14-0817-01	162	1	11.8562	GBM	Grade IV	Female	69	Wildtype	Non-codel
TCGA-26-5134-01	165	0	11.2847	GBM	Grade IV	Male	74	Wildtype	Non-codel
TCGA-19-5960-01	162	0	10.4806	GBM	Grade IV	Male	56	Wildtype	Non-codel
TCGA-28-5215-01	330	1	11.9568	GBM	Grade IV	Female	62	Wildtype	Non-codel
TCGA-19-2619-01	291	0	11.9014	GBM	Grade IV	Female	55	Wildtype	Non-codel
TCGA-14-1034-01	477	1	12.9583	GBM	Grade IV	Female	60	Wildtype	Non-codel
TCGA-06-5856-01	111	1	12.5469	GBM	Grade IV	Male	58	Wildtype	Non-codel
TCGA-32-4213-01	351	0	12.8387	GBM	Grade IV	Female	47	Wildtype	Non-codel
TCGA-06-0646-01	171	1	11.6434	GBM	Grade IV	Male	60	Wildtype	Non-codel
TCGA-19-2620-01	147	1	11.2654	GBM	Grade IV	Male	70	Wildtype	Non-codel
TCGA-06-0138-01	726	1	11.5763	GBM	Grade IV	Male	43	Wildtype	Non-codel
TCGA-41-4097-01	6	1	12.4551	GBM	Grade IV	Female	63	Wildtype	Non-codel
TCGA-28-5204-01	447	1	11.7054	GBM	Grade IV	Male	72	Wildtype	Non-codel
TCGA-32-2634-01	267	0	11.1406	GBM	Grade IV	Male	82	Wildtype	Non-codel
TCGA-76-4926-01	135	1	11.2425	GBM	Grade IV	Male	68	Wildtype	Non-codel
TCGA-32-1970-01	462	1	11.3903	GBM	Grade IV	Male	59	Wildtype	Non-codel
TCGA-76-4929-01	108	1	11.9191	GBM	Grade IV	Female	76	Wildtype	Non-codel
TCGA-15-0742-01	414	1	11.9459	GBM	Grade IV	Male	65	Wildtype	Non-codel
TCGA-06-0645-01	171	1	12.1845	GBM	Grade IV	Female	55	Wildtype	Non-codel
TCGA-27-2528-01	474	1	12.0979	GBM	Grade IV	Male	62	Wildtype	Non-codel
TCGA-14-0789-01	336	1	12.8713	GBM	Grade IV	Male	54	Wildtype	Non-codel
TCGA-08-0386-01	540	1	12.1644	GBM	Grade IV	Male	74	Wildtype	Non-codel
TCGA-76-4931-01	276	1	11.6158	GBM	Grade IV	Female	70	Wildtype	Non-codel
TCGA-27-1830-01	153	1	12.3073	GBM	Grade IV	Male	57	Wildtype	Non-codel
TCGA-06-0184-01	1209	0	11.6847	GBM	Grade IV	Male	63	Wildtype	Non-codel
TCGA-12-3652-01	1047	1	13.0009	GBM	Grade IV	Male	60	Wildtype	Non-codel
TCGA-06-0187-01	816	1	12.7337	GBM	Grade IV	Male	69	Wildtype	Non-codel
TCGA-14-1823-01	534	1	11.0733	GBM	Grade IV	Female	58	Wildtype	Non-codel
TCGA-02-2486-01	486	0	11.7482	GBM	Grade IV	Male	64	Wildtype	Non-codel
TCGA-19-1390-01	762	1	12.458	GBM	Grade IV	Female	63	Wildtype	Non-codel
TCGA-32-1980-01	36	1	11.4315	GBM	Grade IV	Male	72	Wildtype	Non-codel
TCGA-06-0747-01	81	1	10.9134	GBM	Grade IV	Male	53	Wildtype	Non-codel
TCGA-06-0649-01	63	1	12.4201	GBM	Grade IV	Female	73	Wildtype	Non-codel
TCGA-28-5209-01	75	0	12.4569	GBM	Grade IV	Female	66	Wildtype	Non-codel
TCGA-28-5208-01	468	0	11.5959	GBM	Grade IV	Male	52	Wildtype	Non-codel
TCGA-06-0686-01	282	0	11.8977	GBM	Grade IV	Male	53	Wildtype	Non-codel
TCGA-28-5207-01	339	1	11.2127	GBM	Grade IV	Male	71	Wildtype	Non-codel
TCGA-06-2558-01	375	1	11.6776	GBM	Grade IV	Female	75	Wildtype	Non-codel
TCGA-06-0644-01	369	0	14.0979	GBM	Grade IV	Male	71	Wildtype	Non-codel
TCGA-06-2562-01	84	0	12.095	GBM	Grade IV	Male	81	Wildtype	Non-codel
TCGA-06-2559-01	147	1	12.2339	GBM	Grade IV	Male	83	Wildtype	Non-codel
TCGA-26-5132-01	282	0	12.4382	GBM	Grade IV	Male	74	Wildtype	Non-codel
TCGA-12-5299-01	96	1	12.2827	GBM	Grade IV	Female	56	Wildtype	Non-codel
TCGA-06-0743-01	669	0	10.9352	GBM	Grade IV	Male	69	Wildtype	Non-codel
TCGA-41-2572-01	399	1	12.4287	GBM	Grade IV	Male	67	Wildtype	Non-codel
TCGA-06-0744-01	585	0	11.0057	GBM	Grade IV	Male	66	Wildtype	Non-codel
TCGA-06-0130-01	387	1	12.3963	GBM	Grade IV	Male	54	Wildtype	Non-codel
TCGA-06-0749-01	81	1	10.9897	GBM	Grade IV	Male	50	Wildtype	Non-codel
TCGA-06-1804-01	408	1	11.4607	GBM	Grade IV	Female	81	Wildtype	Non-codel
TCGA-06-5414-01	270	0	11.4206	GBM	Grade IV	Male	61	Wildtype	Non-codel
TCGA-06-5408-01	351	1	11.8343	GBM	Grade IV	Female	54	Wildtype	Non-codel
TCGA-06-2569-01	12	0	12.8038	GBM	Grade IV	Female	24	Wildtype	Non-codel
TCGA-26-5133-01	447	0	11.4018	GBM	Grade IV	Male	59	Wildtype	Non-codel
TCGA-32-2632-01	264	1	11.8254	GBM	Grade IV	Male	80	Wildtype	Non-codel
TCGA-76-4925-01	144	1	12.5402	GBM	Grade IV	Male	76	Wildtype	Non-codel
TCGA-06-0745-01	237	1	11.8603	GBM	Grade IV	Male	59	Wildtype	Non-codel
TCGA-27-2519-01	312	0	12.002	GBM	Grade IV	Male	48	Wildtype	Non-codel
TCGA-14-0790-01	414	1	11.1912	GBM	Grade IV	Female	64	Wildtype	Non-codel
TCGA-14-1829-01	216	0	10.759	GBM	Grade IV	Male	57	Wildtype	Non-codel
TCGA-28-2514-01	159	0	11.8307	GBM	Grade IV	Male	45	Wildtype	Non-codel
TCGA-06-0878-01	216	0	11.8981	GBM	Grade IV	Male	74	Wildtype	Non-codel
TCGA-06-5859-01	138	0	10.7608	GBM	Grade IV	Male	63	Wildtype	Non-codel
TCGA-19-2624-01	6	1	11.6036	GBM	Grade IV	Male	51	Wildtype	Non-codel
TCGA-02-0055-01	75	1	13.2353	GBM	Grade IV	Female	62	Wildtype	Non-codel
TCGA-27-1837-01	420	1	11.7796	GBM	Grade IV	Male	36	Wildtype	Non-codel
TCGA-06-0132-01	759	1	11.576	GBM	Grade IV	Male	49	Wildtype	Non-codel
TCGA-06-5858-01	183	0	12.066	GBM	Grade IV	Female	45	Wildtype	Non-codel
TCGA-14-0871-01	867	1	12.4842	GBM	Grade IV	Female	74	Wildtype	Non-codel
TCGA-32-2638-01	222	0	12.0692	GBM	Grade IV	Male	67	Wildtype	Non-codel
TCGA-06-5410-01	105	1	12.3507	GBM	Grade IV	Female	72	Wildtype	Non-codel
TCGA-41-5651-01	345	0	11.7829	GBM	Grade IV	Female	59	Wildtype	Non-codel
TCGA-06-2564-01	177	0	11.6585	GBM	Grade IV	Male	50	Wildtype	Non-codel
TCGA-06-0882-01	162	0	11.337	GBM	Grade IV	Male	30	Wildtype	Non-codel
TCGA-12-0619-01	1047	1	12.6496	GBM	Grade IV	Male	60	Wildtype	Non-codel
TCGA-14-0781-01	30	1	12.8669	GBM	Grade IV	Male	49	Wildtype	Non-codel
TCGA-41-2571-01	27	1	12.4176	GBM	Grade IV	Male	89	Wildtype	Non-codel
TCGA-19-2625-01	123	1	12.3731	GBM	Grade IV	Female	76	Wildtype	Non-codel
TCGA-06-2565-01	204	0	11.6433	GBM	Grade IV	Male	59	Wildtype	Non-codel
TCGA-02-2485-01	462	0	11.1512	GBM	Grade IV	Male	53	Wildtype	Non-codel
TCGA-06-0210-01	222	1	13.1897	GBM	Grade IV	Female	72	Wildtype	Non-codel
TCGA-02-0047-01	441	1	11.938	GBM	Grade IV	Male	78	Wildtype	Non-codel
TCGA-06-0750-01	27	1	12.1669	GBM	Grade IV	Male	43	Wildtype	Non-codel
TCGA-32-1982-01	141	1	12.4736	GBM	Grade IV	Female	76	Wildtype	Non-codel
TCGA-FG-6688-01	564	0	11.0575	AA	Grade III	Female	59	Wildtype	Non-codel
TCGA-DU-6404-01	4011	1	11.6897	AO	Grade III	Female	24	Wildtype	Non-codel
TCGA-VW-A8FI-01	240	1	10.8793	AA	Grade III	Male	66	Wildtype	Non-codel
TCGA-DU-8165-01	573	0	11.31	AO	Grade III	Female	60	Wildtype	Non-codel
TCGA-S9-A6U0-01	492	0	12.6943	AA	Grade III	Male	46	Wildtype	Non-codel
TCGA-FG-7643-01	603	0	10.6974	OA	Grade II	Female	49	Wildtype	Non-codel
TCGA-DU-6403-01	348	1	10.6775	AOA	Grade III	Female	60	Wildtype	Non-codel
TCGA-CS-5395-01	630	1	10.6396	O	Grade II	Male	43	Wildtype	Non-codel
TCGA-FG-8181-01	387	0	10.062	AOA	Grade III	Male	23	Wildtype	Non-codel
TCGA-FG-5963-01	765	1	11.5897	AA	Grade III	Male	23	Wildtype	Non-codel
TCGA-DU-7292-01	240	1	10.9764	AA	Grade III	Male	69	Wildtype	Non-codel
TCGA-HT-A5RC-01	159	1	11.6888	AA	Grade III	Female	70	Wildtype	Non-codel
TCGA-TM-A84C-01	453	0	10.3081	A	Grade II	Male	32	Wildtype	Non-codel
TCGA-FG-A4MW-01	159	0	11.2567	AOA	Grade III	Male	63	Wildtype	Non-codel
TCGA-DB-A75P-01	114	0	11.3217	A	Grade II	Female	25	Wildtype	Non-codel
TCGA-S9-A89V-01	561	0	11.0804	AA	Grade III	Male	70	Wildtype	Non-codel
TCGA-CS-6186-01	531	1	10.7806	AOA	Grade III	Male	58	Wildtype	Non-codel
TCGA-DU-6406-01	504	1	11.174	AOA	Grade III	Female	59	Wildtype	Non-codel
TCGA-S9-A6UA-01	174	1	12.1563	AA	Grade III	Male	66	Wildtype	Non-codel
TCGA-DU-A7TB-01	1269	0	9.7422	O	Grade II	Male	56	Wildtype	Non-codel
TCGA-DU-A76K-01	342	1	10.3104	O	Grade II	Male	87	Wildtype	Non-codel
TCGA-S9-A7IX-01	588	0	10.9176	AA	Grade III	Male	57	Wildtype	Non-codel
TCGA-DU-A7TD-01	225	1	11.1952	AOA	Grade III	Male	52	Wildtype	Non-codel
TCGA-QH-A6CS-01	126	0	11.1551	AA	Grade III	Male	41	Wildtype	Non-codel
TCGA-CS-4941-01	231	1	11.1431	AA	Grade III	Male	67	Wildtype	Non-codel
TCGA-HT-7691-01	3	0	9.9931	A	Grade II	Female	31	Wildtype	Non-codel
TCGA-DU-6392-01	6330	0	11.0359	AA	Grade III	Female	35	Wildtype	Non-codel
TCGA-DU-7012-01	195	1	10.835	AA	Grade III	Female	74	Wildtype	Non-codel
TCGA-DU-6402-01	210	1	11.9572	AA	Grade III	Male	52	Wildtype	Non-codel
TCGA-FG-A87Q-01	171	0	10.7776	AA	Grade III	Female	61	Wildtype	Non-codel
TCGA-HT-8104-01	366	0	11.0647	AA	Grade III	Female	51	Wildtype	Non-codel
TCGA-QH-A6XC-01	150	0	10.6723	AA	Grade III	Male	48	Wildtype	Non-codel
TCGA-FG-A4MU-01	18	0	12.2455	AOA	Grade III	Male	58	Wildtype	Non-codel
TCGA-TM-A7C3-01	1482	0	11.8179	AA	Grade III	Female	43	Wildtype	Non-codel
TCGA-DB-A64O-01	564	0	10.1932	OA	Grade II	Male	59	Wildtype	Non-codel
TCGA-DU-A5TT-01	150	0	11.2878	AO	Grade III	Male	70	Wildtype	Non-codel
TCGA-P5-A5EY-01	72	0	10.3651	A	Grade II	Male	21	Wildtype	Non-codel
TCGA-CS-5397-01	192	1	11.0432	AA	Grade III	Female	54	Wildtype	Non-codel
TCGA-HW-A5KK-01	381	1	10.8973	AA	Grade III	Male	64	Wildtype	Non-codel
TCGA-CS-6669-01	222	0	10.2787	O	Grade II	Female	26	Wildtype	Non-codel
TCGA-S9-A7R2-01	312	1	10.796	AA	Grade III	Male	69	Wildtype	Non-codel
TCGA-S9-A6WM-01	279	0	11.2546	AA	Grade III	Female	59	Wildtype	Non-codel
TCGA-FG-A70Z-01	324	0	11.4255	AOA	Grade III	Female	53	Wildtype	Non-codel
TCGA-HT-7680-01	24	0	10.6861	A	Grade II	Female	32	Wildtype	Non-codel
TCGA-P5-A5F6-01	39	0	13.805	O	Grade II	Male	26	Wildtype	Non-codel
TCGA-HT-8110-01	141	0	10.7892	AA	Grade III	Male	57	Wildtype	Non-codel
TCGA-DU-A76L-01	801	1	12.1436	AO	Grade III	Male	54	Wildtype	Non-codel
TCGA-HT-8558-01	51	0	9.977	O	Grade II	Female	29	Wildtype	Non-codel
TCGA-HT-A61C-01	102	0	11.3332	AO	Grade III	Male	66	Wildtype	Non-codel
TCGA-QH-A6CV-01	90	0	11.0112	AOA	Grade III	Male	51	Wildtype	Non-codel
TCGA-FG-6692-01	552	1	12.1383	AO	Grade III	Male	63	Wildtype	Non-codel
TCGA-DU-7013-01	264	1	10.8894	AA	Grade III	Male	59	Wildtype	Non-codel
TCGA-KT-A7W1-01	141	0	11.245	AA	Grade III	Female	45	Wildtype	Non-codel
TCGA-HT-A5RA-01	441	0	12.1628	AA	Grade III	Female	65	Wildtype	Non-codel
TCGA-CS-6188-01	714	0	11.6697	AA	Grade III	Male	48	Wildtype	Non-codel
TCGA-DU-A7TJ-01	18	0	10.9677	AA	Grade III	Male	55	Wildtype	Non-codel
TCGA-DU-A5TY-01	366	0	11.0242	AA	Grade III	Female	46	Wildtype	Non-codel
TCGA-DU-5847-01	540	0	11.2834	AA	Grade III	Female	34	Wildtype	Non-codel
TCGA-HT-7882-01	111	1	11.9723	AO	Grade III	Male	66	Wildtype	Non-codel
TCGA-DU-5854-01	252	0	11.3871	AA	Grade III	Female	57	Wildtype	Non-codel
TCGA-HT-8011-01	486	0	11.1376	AA	Grade III	Male	55	Wildtype	Non-codel
TCGA-DU-5852-01	201	1	11.5773	AOA	Grade III	Female	61	Wildtype	Non-codel
TCGA-P5-A72U-01	6	0	12.2813	AO	Grade III	Female	71	Wildtype	Non-codel
TCGA-VM-A8CD-01	237	1	11.3353	AA	Grade III	Male	58	Wildtype	Non-codel
TCGA-HT-8107-01	15	0	9.9654	O	Grade II	Male	62	Wildtype	Non-codel
TCGA-HT-8564-01	471	0	10.5974	AA	Grade III	Male	47	Wildtype	Non-codel
TCGA-DU-8162-01	438	1	10.2983	AOA	Grade III	Female	61	Wildtype	Non-codel
TCGA-HT-7854-01	1185	0	10.0172	A	Grade II	Male	62	Wildtype	Non-codel
TCGA-VM-A8C9-01	903	0	11.5897	A	Grade II	Female	37	Wildtype	Non-codel
TCGA-HT-7860-01	15	0	10.9387	AA	Grade III	Female	60	Wildtype	Non-codel
TCGA-DU-7006-01	345	1	12.0191	AA	Grade III	Female	60	Wildtype	Non-codel
TCGA-HT-7469-01	345	1	10.8535	AO	Grade III	Male	30	Wildtype	Non-codel
TCGA-DU-8161-01	711	1	11.2044	AOA	Grade III	Female	63	Wildtype	Non-codel
TCGA-DH-5140-01	597	1	10.6954	AOA	Grade III	Female	38	Wildtype	Non-codel
TCGA-HT-8015-01	3	0	10.5938	A	Grade II	Male	21	Wildtype	Non-codel
TCGA-DU-6405-01	597	1	10.9506	AA	Grade III	Female	51	Wildtype	Non-codel
TCGA-HT-8019-01	990	0	10.2114	AO	Grade III	Female	34	Wildtype	Non-codel
TCGA-HT-A74H-01	72	0	11.0031	AA	Grade III	Male	62	Wildtype	Non-codel
TCGA-DU-7290-01	309	1	11.1519	AA	Grade III	Female	45	Wildtype	Non-codel
TCGA-HT-A4DS-01	6	0	11.6848	AA	Grade III	Female	55	Wildtype	Non-codel
TCGA-TM-A84B-01	360	0	11.0842	AA	Grade III	Male	40	Wildtype	Non-codel
TCGA-DU-8158-01	153	1	11.2487	AA	Grade III	Female	57	Wildtype	Non-codel
TCGA-TM-A84J-01	525	0	11.7473	AO	Grade III	Male	63	Wildtype	Non-codel
TCGA-HT-A617-01	483	0	11.0321	O	Grade II	Male	47	Wildtype	Non-codel
TCGA-HT-7857-01	6	0	11.9721	AA	Grade III	Female	24	Wildtype	Non-codel
