# Supplementary material for: The relationship between PLOD1 expression level and glioma prognosis investigated using public databases
Source: PeerJ. 2021 May 14;9:e11422. doi: 10.7717/peerj.11422 (PMC8127981; doi:10.7717/peerj.11422)
Supplement: Supplemental Information 10 [file peerj-09-11422-s010.txt]

Normal	glioma
8.502922	8.819646
8.522872	9.280901
8.173413	9.408379
7.9277	8.994739
	9.561853
	9.629745
	8.918788
	8.782849
	10.04643
	8.53952
	8.635602
	8.937471
	9.675319
	8.463908
	9.657084
	9.949878
	9.758731
	8.538298
	9.478929
	8.789028
	8.856768
	8.661253
	9.082256
	9.000703
	8.414094
	9.892436
	8.813611
	9.30298
	8.673041
	10.210973
	9.56783
	9.677
	9.524986
	8.873225
	9.332734
	9.588301
	9.729079
	9.38248
	8.767234
	8.485607
	8.627996
	9.097372
	8.716348
	10.447419
	9.184695
	9.250083
	8.641
	8.919834
	9.622842
	9.937499
	8.585082
	9.638071
	9.332675
	8.815811
	8.411298
	9.321766
	8.94527
	9.223318
	8.8034
	8.571642
	8.826816
	8.256373
	9.097498
	9.56886
	9.414655
	9.753468
	9.388814
	10.563307
	9.135148
	8.859898
	9.01063
	8.624532
	8.849746
	9.56623
	8.89505
	8.613678
	9.498414
	10.028186
	10.252541
	8.844556
