# Supplementary material for: The relationship between PLOD1 expression level and glioma prognosis investigated using public databases
Source: PeerJ. 2021 May 14;9:e11422. doi: 10.7717/peerj.11422 (PMC8127981; doi:10.7717/peerj.11422)
Supplement: Supplemental Information 11 [file peerj-09-11422-s011.txt]

N	G
7.417838215	7.794469264
7.827722542	8.743344779
9.140709629	9.682848866
9.312341087	8.86661662
7.507366911	9.377285934
7.119161885	8.171640209
6.958180431	8.545029353
9.270586126	9.23859905
7.701008392	9.240173372
8.011422276	10.0388852
8.356618912	8.517337941
8.111807327	9.02946048
7.605449812	8.564218134
	9.150461735
	8.881278183
	9.552459533
	9.342995367
	9.192604549
	10.1716695
	9.392797916
	9.923710563
	9.28793377
	9.612678754
	9.021693174
	8.995196999
	8.625159221
	9.17061814
	8.016663501
	8.922605702
	7.72636006
	8.847171452
	9.364832706
	7.468741982
	9.324023386
	9.221070995
	9.13739483
	9.096153474
	9.414251331
	9.813907462
	8.854194955
	8.940693038
	10.05683775
	9.832275069
	8.827576998
	7.639163065
	8.476427765
	10.87259854
	7.967126828
	9.533296957
	9.493629988
	10.09543124
	10.35378417
	8.9464682
	9.291672758
	9.288513565
	9.298775053
	8.925403357
	7.398384574
	10.35445659
	10.32507488
	8.902328254
	10.63111425
	11.12395765
	12.57705764
	8.718007553
	8.706763587
	8.972101879
	9.273216611
	7.783085792
	9.234414403
	9.672296069
	8.796494553
	10.47052427
	9.999383382
	7.828820065
	8.625783517
	9.82322168
	10.34484569
	9.325042821
	9.244364245
	8.424731353
	8.690252334
	8.28662736
	9.256479957
	8.457233023
	8.583237192
	10.22717187
	8.20494236
	8.843980592
	9.176470618
	9.983431986
	8.40754792
	7.575176268
	8.57956207
	8.677953764
	8.483783601
	8.206803833
	7.516529543
	9.265376801
	8.426414959
	8.209433893
	9.659195748
	9.581561863
	8.547628481
	9.449606669
	9.161558179
	8.934653454
	8.367657439
	9.842616358
	9.725135935
	9.218131857
	9.406570881
	10.74920358
	10.88388188
	8.548908552
	8.340697455
	9.490997206
